# Supplementary material for: Cytenamide–formic acid (1/1)
Source: Acta Crystallogr Sect E Struct Rep Online. 2008 Jul 5;64(Pt 8):o1379–80. doi: 10.1107/S1600536808019181 (PMC2962013; doi:10.1107/S1600536808019181)
Supplement: Supplementary file 1 [file e-64-o1379-sup1.cif]

##############################################################################
###                                                                        ###
###        Electronic paper (Acta Crystallographica Section E)             ###
###                                                                        ###
##############################################################################
#                                                                            #
# This CIF contains the data in a paper accepted for publication in Acta     #
# Crystallographica Section E. It conforms to the requirements of Notes      #
# for Authors for Section E, and has been peer reviewed under the auspices   #
# of the IUCr Commission on Journals.                                        #
#                                                                            #
# Full details of the Crystallographic Information File format               #
# are given in the paper "The Crystallographic Information File (CIF):       #
# a New Standard Archive File for Crystallography" by S. R. Hall, F. H.      #
# Allen and I. D. Brown [Acta Cryst. (1991), A47, 655-685].                  #
#                                                                            #
# The current version of the core CIF dictionary is obtainable from          #
# ftp://ftp.iucr.org/pub/cif_core.dic. The current version number is 2.4.    #
#                                                                            #
# Software is freely available for graphical display of the structure(s) in  #
# this CIF.  For information consult the CIF home page http://www.iucr.org/  #
# cif/home.html                                                              #
#                                                                            #
# This file may be used for bona fide research purposes within the           #
# scientific community so long as proper attribution is given to the journal # 
# article from which it was obtained.                                        #
#                                                                            #
##############################################################################
                                             
data_global
_audit_creation_method     SHELX-97
_journal_data_validation_number     ?
_journal_date_recd_electronic     2008-05-16
_journal_date_accepted     2008-06-24
_journal_name_full     'Acta Crystallographica, Section E'
_journal_year     2008
_journal_volume     64
_journal_issue      8
_journal_page_first     o1379
_journal_page_last     o1380
_journal_paper_category     QO
_journal_coeditor_code     RN2044
_publ_contact_author_name     'Prof Alastair J. Florence'
_publ_contact_author_address
;
Solid-State Research Group
Strathclyde Institute of Pharmacy and Biomedical Sciences
The John Arbuthnott Building
University of Strathclyde
27 Taylor Street
Glasgow G4 0NR, U.K.
;
_publ_contact_author_email     alastair.florence@strath.ac.uk
_publ_contact_author_fax     '01415522562'
_publ_contact_author_phone     '01415484877'
_publ_section_title
;
Cytenamide--formic acid (1/1)
;
loop_
    _publ_author_name
    _publ_author_footnote
    _publ_author_address
    'Johnston, Andrea' .
;
Solid-State Research Group
Strathclyde Institute of Pharmacy and Biomedical Sciences
The John Arbuthnott Building
University of Strathclyde
27 Taylor Street
Glasgow G4 0NR
Scotland
;
    'Florence, Alastair J.' .
;
Solid-State Research Group
Strathclyde Institute of Pharmacy and Biomedical Sciences
The John Arbuthnott Building
University of Strathclyde
27 Taylor Street
Glasgow G4 0NR
Scotland
;
    'Miller, Gary J.' .
;
Solid-State Research Group
Strathclyde Institute of Pharmacy and Biomedical Sciences
The John Arbuthnott Building
University of Strathclyde
27 Taylor Street
Glasgow G4 0NR
Scotland
;
    'Kennedy, Alan R.' .
;
WestCHEM
Department of Pure & Applied Chemistry
University of Strathclyde
295 Cathedral Street
Glasgow G1 1XL
Scotland
;
    'Bedford, Colin T.' .
;
University College London
Department of Chemistry
20 Gordon Street
London WC1H 0AJ
England
;
data_I
_chemical_name_systematic
;
5<i>H</i>-dibenzo[a,d]cycloheptatriene-5-carboxamide--methanoic acid (1/1)
;
_chemical_name_common     'Cytenamide--formic acid (1/1)'
_chemical_formula_moiety     'C16 H13 N O, C H2 O2'
_chemical_formula_sum     'C17 H15 N O3'
_chemical_formula_iupac     'C16 H13 N O, C H2 O2'
_chemical_formula_weight     281.3
_chemical_melting_point     ?
_symmetry_cell_setting     Monoclinic
_symmetry_space_group_name_H-M     'P 21/c'
_symmetry_space_group_name_Hall     '-P 2ybc'
loop_
    _symmetry_equiv_pos_as_xyz
    'x, y, z'
    '-x, y+1/2, -z+1/2'
    '-x, -y, -z'
    'x, -y-1/2, z-1/2'
_cell_length_a     11.5351(13)
_cell_length_b     13.9095(15)
_cell_length_c     17.6904(19)
_cell_angle_alpha     90.00
_cell_angle_beta     95.846(5)
_cell_angle_gamma     90.00
_cell_volume     2823.6(5)
_cell_formula_units_Z     8
_cell_measurement_reflns_used     9893
_cell_measurement_theta_min     2.49
_cell_measurement_theta_max     35.57
_cell_measurement_temperature     123(2)
_exptl_crystal_description     Block
_exptl_crystal_colour     Colourless
_exptl_crystal_size_max     0.25
_exptl_crystal_size_mid     0.15
_exptl_crystal_size_min     0.05
_exptl_crystal_density_diffrn     1.323
_exptl_crystal_density_meas     ?
_exptl_crystal_density_method     'not measured'
_exptl_crystal_F_000     1184
_exptl_absorpt_coefficient_mu     0.091
_exptl_absorpt_correction_type     'Multi-scan'
_exptl_absorpt_process_details     '(SADABS; Sheldrick, 2002)'
_exptl_absorpt_correction_T_min     0.978
_exptl_absorpt_correction_T_max     0.996
_exptl_special_details
;
;
_diffrn_ambient_temperature     123(2)
_diffrn_radiation_type     MoK\a
_diffrn_radiation_wavelength     0.71073
_diffrn_radiation_source     'fine-focus sealed tube'
_diffrn_radiation_monochromator     graphite
_diffrn_measurement_device_type     'Bruker APEXII CCD'
_diffrn_measurement_method     '\f and \w'
_diffrn_detector_area_resol_mean     ?
_diffrn_reflns_number     55762
_diffrn_reflns_av_R_equivalents     0.0252
_diffrn_reflns_av_sigmaI/netI     0.0283
_diffrn_reflns_theta_min     2.31
_diffrn_reflns_theta_max     35.70
_diffrn_reflns_theta_full     35.70
_diffrn_measured_fraction_theta_max     0.995
_diffrn_measured_fraction_theta_full     0.995
_diffrn_reflns_limit_h_min     -18
_diffrn_reflns_limit_h_max     18
_diffrn_reflns_limit_k_min     -18
_diffrn_reflns_limit_k_max     22
_diffrn_reflns_limit_l_min     -28
_diffrn_reflns_limit_l_max     28
_diffrn_standards_number     ?
_diffrn_standards_interval_count     ?
_diffrn_standards_interval_time     ?
_diffrn_standards_decay_%     ?
_refine_special_details
;
Refinement of <i>F</i>^2^ against ALL reflections. The weighted <i>R</i>-factor
<i>wR</i> and goodness of fit <i>S</i> are based on <i>F</i>^2^, conventional
<i>R</i>-factors <i>R</i> are based on <i>F</i>, with <i>F</i> set to zero for
negative <i>F</i>^2^. The threshold expression of <i>F</i>^2^ >
\s(<i>F</i>^2^) is used only for calculating <i>R</i>-factors(gt) <i>etc</i>.
and is not relevant to the choice of reflections for refinement.
<i>R</i>-factors based on <i>F</i>^2^ are statistically about twice as large
as those based on <i>F</i>, and <i>R</i>- factors based on ALL data will be
even larger.
;
_reflns_number_total     12996
_reflns_number_gt     9356
_reflns_threshold_expression     I>2/s(I)
_refine_ls_structure_factor_coef     Fsqd
_refine_ls_matrix_type     full
_refine_ls_R_factor_all     0.0726
_refine_ls_R_factor_gt     0.0466
_refine_ls_wR_factor_gt     0.1208
_refine_ls_wR_factor_ref     0.1418
_refine_ls_goodness_of_fit_ref     1.020
_refine_ls_restrained_S_all     1.020
_refine_ls_number_reflns     12996
_refine_ls_number_parameters     411
_refine_ls_number_restraints     0
_refine_ls_hydrogen_treatment     mixed
_refine_ls_weighting_scheme     calc
_refine_ls_weighting_details
         'calc w=1/[\s^2^(Fo^2^)+(0.0728P)^2^+0.6562P] where P=(Fo^2^+2Fc^2^)/3'
_atom_sites_solution_hydrogens     geom
_atom_sites_solution_primary     direct
_atom_sites_solution_secondary     difmap
_refine_ls_shift/su_max     0.002
_refine_ls_shift/su_mean     0.000
_refine_diff_density_max     0.576
_refine_diff_density_min     -0.227
_refine_ls_extinction_method     none
_refine_ls_extinction_coef     ?
loop_
    _atom_type_symbol
    _atom_type_description
    _atom_type_scat_dispersion_real
    _atom_type_scat_dispersion_imag
    _atom_type_scat_source
    'O' 'O' 0.0106 0.0060
                         'International Tables Vol C Tables 4.2.6.8 and 6.1.1.4'
    'N' 'N' 0.0061 0.0033
                         'International Tables Vol C Tables 4.2.6.8 and 6.1.1.4'
    'C' 'C' 0.0033 0.0016
                         'International Tables Vol C Tables 4.2.6.8 and 6.1.1.4'
    'H' 'H' 0.0000 0.0000
                         'International Tables Vol C Tables 4.2.6.8 and 6.1.1.4'
_computing_data_collection     'APEX2 (Bruker, 2007)'
_computing_cell_refinement     'APEX2 (Bruker, 2007)'
_computing_data_reduction     'SAINT (Bruker, 2007)'
_computing_structure_solution     'SHELXS97 (Sheldrick, 2008)'
_computing_structure_refinement     'SHELXL97 (Sheldrick, 2008)'
_computing_molecular_graphics
;
ORTEP-3 (Farrugia, 1997) and Mercury (Macrae <i>et al.</i>,
2006)
;
_computing_publication_material     'PLATON (Spek, 2003)'
loop_
    _atom_site_type_symbol
    _atom_site_label
    _atom_site_fract_x
    _atom_site_fract_y
    _atom_site_fract_z
    _atom_site_U_iso_or_equiv
    _atom_site_adp_type
    _atom_site_calc_flag
    _atom_site_refinement_flags
    _atom_site_occupancy
    _atom_site_disorder_assembly
    _atom_site_disorder_group
    O O1 0.36614(7) 0.30926(5) 0.65575(4) 0.02658(15) Uani d . 1 . .
    O O2 0.10330(7) 0.67015(5) 0.37463(4) 0.02342(14) Uani d . 1 . .
    O O3 0.19631(8) 0.37994(6) 0.72402(4) 0.02951(16) Uani d . 1 . .
    O O4 0.14455(7) 0.47636(6) 0.62510(4) 0.02896(16) Uani d . 1 . .
    O O5 0.30232(7) 0.49021(6) 0.40062(4) 0.03007(17) Uani d . 1 . .
    O O6 0.23678(8) 0.57335(6) 0.29680(4) 0.03242(18) Uani d . 1 . .
    N N1 0.33490(8) 0.39736(6) 0.54859(5) 0.02341(16) Uani d . 1 . .
    N N2 0.11769(8) 0.58059(5) 0.48157(5) 0.02066(15) Uani d . 1 . .
    C C1 0.50028(8) 0.29386(6) 0.47664(5) 0.01748(14) Uani d . 1 . .
    C C2 0.57461(8) 0.35519(7) 0.44219(5) 0.02202(17) Uani d . 1 . .
    H H2 0.6303 0.3921 0.4731 0.026 Uiso calc R 1 . .
    C C3 0.56919(9) 0.36362(8) 0.36373(6) 0.02555(19) Uani d . 1 . .
    H H3 0.6216 0.4050 0.3413 0.031 Uiso calc R 1 . .
    C C4 0.48681(10) 0.31127(7) 0.31820(6) 0.02523(19) Uani d . 1 . .
    H H4 0.4826 0.3166 0.2645 0.030 Uiso calc R 1 . .
    C C5 0.41066(9) 0.25107(7) 0.35153(5) 0.02272(17) Uani d . 1 . .
    H H5 0.3528 0.2170 0.3201 0.027 Uiso calc R 1 . .
    C C6 0.41737(8) 0.23938(6) 0.43097(5) 0.01853(15) Uani d . 1 . .
    C C7 0.33783(8) 0.17138(6) 0.46164(6) 0.02090(16) Uani d . 1 . .
    H H7 0.2639 0.1641 0.4332 0.025 Uiso calc R 1 . .
    C C8 0.35587(9) 0.11767(6) 0.52507(6) 0.02140(16) Uani d . 1 . .
    H H8 0.2934 0.0769 0.5355 0.026 Uiso calc R 1 . .
    C C9 0.45948(8) 0.11419(6) 0.57986(5) 0.02008(16) Uani d . 1 . .
    C C10 0.48622(11) 0.02677(7) 0.61783(6) 0.0281(2) Uani d . 1 . .
    H H10 0.4344 -0.0261 0.6094 0.034 Uiso calc R 1 . .
    C C11 0.58653(11) 0.01640(7) 0.66714(6) 0.0307(2) Uani d . 1 . .
    H H11 0.6032 -0.0431 0.6923 0.037 Uiso calc R 1 . .
    C C12 0.66267(10) 0.09340(8) 0.67957(6) 0.0282(2) Uani d . 1 . .
    H H12 0.7329 0.0861 0.7120 0.034 Uiso calc R 1 . .
    C C13 0.63592(9) 0.18121(7) 0.64440(5) 0.02332(17) Uani d . 1 . .
    H H13 0.6877 0.2340 0.6537 0.028 Uiso calc R 1 . .
    C C14 0.53432(8) 0.19277(6) 0.59577(5) 0.01848(15) Uani d . 1 . .
    C C15 0.50395(8) 0.29080(6) 0.56232(5) 0.01808(15) Uani d . 1 . .
    H H15 0.5692 0.3343 0.5819 0.022 Uiso calc R 1 . .
    C C16 0.39403(8) 0.33227(6) 0.59203(5) 0.01896(15) Uani d . 1 . .
    C C17 -0.00637(8) 0.82307(6) 0.44107(5) 0.01786(15) Uani d . 1 . .
    C C18 -0.10409(9) 0.85561(7) 0.39547(5) 0.02321(17) Uani d . 1 . .
    H H18 -0.1708 0.8155 0.3872 0.028 Uiso calc R 1 . .
    C C19 -0.10533(10) 0.94622(8) 0.36176(6) 0.0293(2) Uani d . 1 . .
    H H19 -0.1734 0.9683 0.3321 0.035 Uiso calc R 1 . .
    C C20 -0.00710(11) 1.00399(7) 0.37167(6) 0.0306(2) Uani d . 1 . .
    H H20 -0.0070 1.0654 0.3481 0.037 Uiso calc R 1 . .
    C C21 0.09067(10) 0.97183(7) 0.41602(6) 0.0263(2) Uani d . 1 . .
    H H21 0.1585 1.0110 0.4216 0.032 Uiso calc R 1 . .
    C C22 0.09204(8) 0.88216(6) 0.45311(5) 0.01954(16) Uani d . 1 . .
    C C23 0.19633(9) 0.85676(7) 0.50299(6) 0.02165(16) Uani d . 1 . .
    H H23 0.2679 0.8812 0.4887 0.026 Uiso calc R 1 . .
    C C24 0.20378(8) 0.80303(6) 0.56672(5) 0.02076(16) Uani d . 1 . .
    H H24 0.2799 0.7946 0.5918 0.025 Uiso calc R 1 . .
    C C25 0.10967(8) 0.75612(6) 0.60205(5) 0.01819(15) Uani d . 1 . .
    C C26 0.12267(9) 0.74452(7) 0.68148(5) 0.02342(18) Uani d . 1 . .
    H H26 0.1936 0.7635 0.7095 0.028 Uiso calc R 1 . .
    C C27 0.03445(11) 0.70599(7) 0.71980(5) 0.0276(2) Uani d . 1 . .
    H H27 0.0446 0.6996 0.7735 0.033 Uiso calc R 1 . .
    C C28 -0.06874(10) 0.67688(8) 0.67918(6) 0.02705(19) Uani d . 1 . .
    H H28 -0.1303 0.6518 0.7051 0.032 Uiso calc R 1 . .
    C C29 -0.08193(9) 0.68443(7) 0.60040(5) 0.02195(17) Uani d . 1 . .
    H H29 -0.1521 0.6629 0.5729 0.026 Uiso calc R 1 . .
    C C30 0.00612(8) 0.72303(6) 0.56107(5) 0.01725(14) Uani d . 1 . .
    C C31 -0.00718(8) 0.72319(6) 0.47516(5) 0.01655(14) Uani d . 1 . .
    H H31 -0.0865 0.6964 0.4595 0.020 Uiso calc R 1 . .
    C C32 0.07859(8) 0.65615(6) 0.44077(5) 0.01707(14) Uani d . 1 . .
    C C33 0.13195(9) 0.44576(7) 0.68783(6) 0.02455(18) Uani d . 1 . .
    C C34 0.30291(11) 0.50955(7) 0.33411(6) 0.0285(2) Uani d . 1 . .
    H H1N 0.2766(13) 0.4268(10) 0.5677(8) 0.029(3) Uiso d . 1 . .
    H H2N 0.3531(13) 0.4124(11) 0.5038(9) 0.034(4) Uiso d . 1 . .
    H H3N 0.1661(13) 0.5407(11) 0.4605(8) 0.029(3) Uiso d . 1 . .
    H H4N 0.1007(13) 0.5752(10) 0.5266(9) 0.029(4) Uiso d . 1 . .
    H H34 0.3583(14) 0.4788(12) 0.3007(10) 0.043(4) Uiso d . 1 . .
    H H33 0.0717(13) 0.4695(10) 0.7176(8) 0.029(3) Uiso d . 1 . .
    H H1O 0.2537(16) 0.3588(14) 0.6949(10) 0.053(5) Uiso d . 1 . .
    H H2O 0.1899(17) 0.6011(14) 0.3288(11) 0.057(5) Uiso d . 1 . .
loop_
    _atom_site_aniso_label
    _atom_site_aniso_U_11
    _atom_site_aniso_U_22
    _atom_site_aniso_U_33
    _atom_site_aniso_U_12
    _atom_site_aniso_U_13
    _atom_site_aniso_U_23
    O1 0.0355(4) 0.0284(3) 0.0168(3) 0.0098(3) 0.0073(3) 0.0041(2)
    O2 0.0336(4) 0.0227(3) 0.0146(3) 0.0073(3) 0.0055(3) 0.0018(2)
    O3 0.0336(4) 0.0363(4) 0.0190(3) 0.0070(3) 0.0042(3) 0.0048(3)
    O4 0.0346(4) 0.0314(3) 0.0216(3) 0.0098(3) 0.0064(3) 0.0046(3)
    O5 0.0367(4) 0.0318(4) 0.0218(3) 0.0112(3) 0.0033(3) 0.0044(3)
    O6 0.0484(5) 0.0313(4) 0.0181(3) 0.0163(3) 0.0061(3) 0.0017(3)
    N1 0.0319(4) 0.0219(3) 0.0171(3) 0.0081(3) 0.0055(3) 0.0027(3)
    N2 0.0279(4) 0.0188(3) 0.0154(3) 0.0048(3) 0.0030(3) 0.0018(2)
    C1 0.0186(4) 0.0186(3) 0.0152(3) 0.0005(3) 0.0015(3) 0.0000(3)
    C2 0.0198(4) 0.0244(4) 0.0219(4) -0.0018(3) 0.0023(3) 0.0028(3)
    C3 0.0260(5) 0.0298(4) 0.0220(4) 0.0015(4) 0.0080(4) 0.0050(3)
    C4 0.0325(5) 0.0270(4) 0.0169(4) 0.0063(4) 0.0064(3) 0.0006(3)
    C5 0.0285(5) 0.0217(4) 0.0176(4) 0.0025(3) 0.0005(3) -0.0035(3)
    C6 0.0198(4) 0.0181(3) 0.0177(4) 0.0011(3) 0.0022(3) -0.0019(3)
    C7 0.0201(4) 0.0200(3) 0.0222(4) -0.0022(3) 0.0005(3) -0.0029(3)
    C8 0.0218(4) 0.0189(3) 0.0239(4) -0.0020(3) 0.0042(3) -0.0019(3)
    C9 0.0233(4) 0.0186(3) 0.0188(4) 0.0018(3) 0.0045(3) -0.0006(3)
    C10 0.0395(6) 0.0184(4) 0.0266(5) 0.0036(4) 0.0037(4) 0.0008(3)
    C11 0.0432(6) 0.0241(4) 0.0245(5) 0.0135(4) 0.0020(4) 0.0023(3)
    C12 0.0300(5) 0.0342(5) 0.0204(4) 0.0128(4) 0.0019(4) 0.0017(4)
    C13 0.0219(4) 0.0305(4) 0.0175(4) 0.0035(3) 0.0016(3) 0.0014(3)
    C14 0.0195(4) 0.0208(3) 0.0155(3) 0.0020(3) 0.0038(3) 0.0000(3)
    C15 0.0198(4) 0.0187(3) 0.0156(3) -0.0019(3) 0.0007(3) -0.0004(3)
    C16 0.0250(4) 0.0168(3) 0.0149(3) 0.0008(3) 0.0012(3) -0.0018(3)
    C17 0.0212(4) 0.0191(3) 0.0137(3) 0.0049(3) 0.0042(3) 0.0008(3)
    C18 0.0239(4) 0.0300(4) 0.0160(4) 0.0089(3) 0.0034(3) 0.0027(3)
    C19 0.0377(6) 0.0325(5) 0.0186(4) 0.0182(4) 0.0071(4) 0.0063(3)
    C20 0.0505(7) 0.0216(4) 0.0219(4) 0.0135(4) 0.0140(4) 0.0056(3)
    C21 0.0401(6) 0.0175(3) 0.0232(4) 0.0015(3) 0.0123(4) 0.0011(3)
    C22 0.0254(4) 0.0172(3) 0.0170(4) 0.0030(3) 0.0069(3) 0.0000(3)
    C23 0.0218(4) 0.0209(3) 0.0228(4) -0.0014(3) 0.0053(3) -0.0028(3)
    C24 0.0191(4) 0.0214(3) 0.0214(4) 0.0011(3) 0.0004(3) -0.0034(3)
    C25 0.0224(4) 0.0174(3) 0.0144(3) 0.0031(3) 0.0004(3) -0.0015(3)
    C26 0.0310(5) 0.0224(4) 0.0160(4) 0.0028(3) -0.0021(3) -0.0026(3)
    C27 0.0418(6) 0.0274(4) 0.0138(4) 0.0026(4) 0.0045(4) -0.0012(3)
    C28 0.0345(5) 0.0297(4) 0.0182(4) -0.0001(4) 0.0091(4) 0.0016(3)
    C29 0.0244(4) 0.0245(4) 0.0175(4) -0.0001(3) 0.0046(3) 0.0013(3)
    C30 0.0208(4) 0.0172(3) 0.0139(3) 0.0020(3) 0.0022(3) 0.0001(3)
    C31 0.0180(4) 0.0187(3) 0.0129(3) 0.0008(3) 0.0013(3) 0.0005(3)
    C32 0.0200(4) 0.0168(3) 0.0141(3) 0.0006(3) 0.0002(3) -0.0005(3)
    C33 0.0256(5) 0.0288(4) 0.0190(4) 0.0013(3) 0.0014(3) -0.0025(3)
    C34 0.0377(6) 0.0260(4) 0.0221(4) 0.0095(4) 0.0044(4) -0.0006(3)
_geom_special_details
;
All e.s.d.'s (except the e.s.d. in the dihedral angle between two l.s. planes)
are estimated using the full covariance matrix. The cell e.s.d.'s are taken
into account individually in the estimation of e.s.d.'s in distances, angles
and torsion angles; correlations between e.s.d.'s in cell parameters are only
used when they are defined by crystal symmetry. An approximate (isotropic)
treatment of cell e.s.d.'s is used for estimating e.s.d.'s involving l.s.
planes.
;
loop_
    _geom_bond_atom_site_label_1
    _geom_bond_atom_site_label_2
    _geom_bond_site_symmetry_2
    _geom_bond_distance
    _geom_bond_publ_flag
    O1 C16 . 1.2451(11) ?
    O2 C32 . 1.2473(11) ?
    O3 C33 . 1.3047(13) ?
    O3 H1O . 0.926(19) ?
    O4 C33 . 1.2111(13) ?
    O5 C34 . 1.2076(13) ?
    O6 C34 . 1.3048(13) ?
    O6 H2O . 0.91(2) ?
    N1 C16 . 1.3300(12) ?
    N1 H1N . 0.884(15) ?
    N1 H2N . 0.866(16) ?
    N2 C32 . 1.3277(11) ?
    N2 H3N . 0.895(15) ?
    N2 H4N . 0.843(15) ?
    C1 C2 . 1.3931(13) ?
    C1 C6 . 1.4086(12) ?
    C1 C15 . 1.5126(12) ?
    C2 C3 . 1.3879(14) ?
    C2 H2 . 0.9500 ?
    C3 C4 . 1.3878(15) ?
    C3 H3 . 0.9500 ?
    C4 C5 . 1.3877(15) ?
    C4 H4 . 0.9500 ?
    C5 C6 . 1.4091(13) ?
    C5 H5 . 0.9500 ?
    C6 C7 . 1.4601(13) ?
    C7 C8 . 1.3465(14) ?
    C7 H7 . 0.9500 ?
    C8 C9 . 1.4608(14) ?
    C8 H8 . 0.9500 ?
    C9 C14 . 1.4034(13) ?
    C9 C10 . 1.4082(13) ?
    C10 C11 . 1.3838(16) ?
    C10 H10 . 0.9500 ?
    C11 C12 . 1.3883(17) ?
    C11 H11 . 0.9500 ?
    C12 C13 . 1.3911(14) ?
    C12 H12 . 0.9500 ?
    C13 C14 . 1.3907(13) ?
    C13 H13 . 0.9500 ?
    C14 C15 . 1.5132(12) ?
    C15 C16 . 1.5338(13) ?
    C15 H15 . 1.0000 ?
    C17 C18 . 1.3932(13) ?
    C17 C22 . 1.4000(13) ?
    C17 C31 . 1.5149(12) ?
    C18 C19 . 1.3937(14) ?
    C18 H18 . 0.9500 ?
    C19 C20 . 1.3855(19) ?
    C19 H19 . 0.9500 ?
    C20 C21 . 1.3811(16) ?
    C20 H20 . 0.9500 ?
    C21 C22 . 1.4087(13) ?
    C21 H21 . 0.9500 ?
    C22 C23 . 1.4611(14) ?
    C23 C24 . 1.3480(14) ?
    C23 H23 . 0.9500 ?
    C24 C25 . 1.4604(13) ?
    C24 H24 . 0.9500 ?
    C25 C26 . 1.4072(13) ?
    C25 C30 . 1.4099(13) ?
    C26 C27 . 1.3867(16) ?
    C26 H26 . 0.9500 ?
    C27 C28 . 1.3867(16) ?
    C27 H27 . 0.9500 ?
    C28 C29 . 1.3904(14) ?
    C28 H28 . 0.9500 ?
    C29 C30 . 1.3956(13) ?
    C29 H29 . 0.9500 ?
    C30 C31 . 1.5119(12) ?
    C31 C32 . 1.5300(12) ?
    C31 H31 . 1.0000 ?
    C33 H33 . 0.972(15) ?
    C34 H34 . 1.008(17) ?
loop_
    _geom_angle_atom_site_label_1
    _geom_angle_atom_site_label_2
    _geom_angle_atom_site_label_3
    _geom_angle_site_symmetry_1
    _geom_angle_site_symmetry_3
    _geom_angle
    _geom_angle_publ_flag
    C33 O3 H1O . . 110.6(11) ?
    C34 O6 H2O . . 109.2(12) ?
    C16 N1 H1N . . 117.3(9) ?
    C16 N1 H2N . . 122.4(10) ?
    H1N N1 H2N . . 120.3(14) ?
    C32 N2 H3N . . 117.1(9) ?
    C32 N2 H4N . . 119.1(10) ?
    H3N N2 H4N . . 123.6(13) ?
    C2 C1 C6 . . 119.38(8) ?
    C2 C1 C15 . . 120.00(8) ?
    C6 C1 C15 . . 120.50(8) ?
    C3 C2 C1 . . 121.48(9) ?
    C3 C2 H2 . . 119.3 ?
    C1 C2 H2 . . 119.3 ?
    C4 C3 C2 . . 119.63(9) ?
    C4 C3 H3 . . 120.2 ?
    C2 C3 H3 . . 120.2 ?
    C5 C4 C3 . . 119.71(9) ?
    C5 C4 H4 . . 120.1 ?
    C3 C4 H4 . . 120.1 ?
    C4 C5 C6 . . 121.37(9) ?
    C4 C5 H5 . . 119.3 ?
    C6 C5 H5 . . 119.3 ?
    C1 C6 C5 . . 118.36(8) ?
    C1 C6 C7 . . 123.44(8) ?
    C5 C6 C7 . . 118.20(8) ?
    C8 C7 C6 . . 128.27(9) ?
    C8 C7 H7 . . 115.9 ?
    C6 C7 H7 . . 115.9 ?
    C7 C8 C9 . . 128.16(9) ?
    C7 C8 H8 . . 115.9 ?
    C9 C8 H8 . . 115.9 ?
    C14 C9 C10 . . 118.46(9) ?
    C14 C9 C8 . . 123.52(8) ?
    C10 C9 C8 . . 118.02(9) ?
    C11 C10 C9 . . 121.28(10) ?
    C11 C10 H10 . . 119.4 ?
    C9 C10 H10 . . 119.4 ?
    C10 C11 C12 . . 119.63(9) ?
    C10 C11 H11 . . 120.2 ?
    C12 C11 H11 . . 120.2 ?
    C11 C12 C13 . . 119.91(10) ?
    C11 C12 H12 . . 120.0 ?
    C13 C12 H12 . . 120.0 ?
    C14 C13 C12 . . 120.85(10) ?
    C14 C13 H13 . . 119.6 ?
    C12 C13 H13 . . 119.6 ?
    C13 C14 C9 . . 119.76(8) ?
    C13 C14 C15 . . 119.54(8) ?
    C9 C14 C15 . . 120.68(8) ?
    C1 C15 C14 . . 113.51(7) ?
    C1 C15 C16 . . 113.15(7) ?
    C14 C15 C16 . . 111.80(7) ?
    C1 C15 H15 . . 105.9 ?
    C14 C15 H15 . . 105.9 ?
    C16 C15 H15 . . 105.9 ?
    O1 C16 N1 . . 122.24(9) ?
    O1 C16 C15 . . 120.82(8) ?
    N1 C16 C15 . . 116.82(8) ?
    C18 C17 C22 . . 119.54(8) ?
    C18 C17 C31 . . 119.41(8) ?
    C22 C17 C31 . . 121.04(8) ?
    C17 C18 C19 . . 120.93(10) ?
    C17 C18 H18 . . 119.5 ?
    C19 C18 H18 . . 119.5 ?
    C20 C19 C18 . . 119.85(10) ?
    C20 C19 H19 . . 120.1 ?
    C18 C19 H19 . . 120.1 ?
    C21 C20 C19 . . 119.61(9) ?
    C21 C20 H20 . . 120.2 ?
    C19 C20 H20 . . 120.2 ?
    C20 C21 C22 . . 121.40(10) ?
    C20 C21 H21 . . 119.3 ?
    C22 C21 H21 . . 119.3 ?
    C17 C22 C21 . . 118.59(9) ?
    C17 C22 C23 . . 123.70(8) ?
    C21 C22 C23 . . 117.70(9) ?
    C24 C23 C22 . . 128.14(9) ?
    C24 C23 H23 . . 115.9 ?
    C22 C23 H23 . . 115.9 ?
    C23 C24 C25 . . 128.22(9) ?
    C23 C24 H24 . . 115.9 ?
    C25 C24 H24 . . 115.9 ?
    C26 C25 C30 . . 118.33(9) ?
    C26 C25 C24 . . 118.05(8) ?
    C30 C25 C24 . . 123.61(8) ?
    C27 C26 C25 . . 121.58(9) ?
    C27 C26 H26 . . 119.2 ?
    C25 C26 H26 . . 119.2 ?
    C28 C27 C26 . . 119.57(9) ?
    C28 C27 H27 . . 120.2 ?
    C26 C27 H27 . . 120.2 ?
    C27 C28 C29 . . 119.86(10) ?
    C27 C28 H28 . . 120.1 ?
    C29 C28 H28 . . 120.1 ?
    C28 C29 C30 . . 121.19(9) ?
    C28 C29 H29 . . 119.4 ?
    C30 C29 H29 . . 119.4 ?
    C29 C30 C25 . . 119.38(8) ?
    C29 C30 C31 . . 119.82(8) ?
    C25 C30 C31 . . 120.68(8) ?
    C30 C31 C17 . . 113.42(7) ?
    C30 C31 C32 . . 113.29(7) ?
    C17 C31 C32 . . 111.73(7) ?
    C30 C31 H31 . . 105.9 ?
    C17 C31 H31 . . 105.9 ?
    C32 C31 H31 . . 105.9 ?
    O2 C32 N2 . . 122.41(8) ?
    O2 C32 C31 . . 119.78(7) ?
    N2 C32 C31 . . 117.64(8) ?
    O4 C33 O3 . . 125.51(10) ?
    O4 C33 H33 . . 122.5(9) ?
    O3 C33 H33 . . 112.0(9) ?
    O5 C34 O6 . . 125.69(10) ?
    O5 C34 H34 . . 122.9(10) ?
    O6 C34 H34 . . 111.4(9) ?
loop_
    _geom_torsion_atom_site_label_1
    _geom_torsion_atom_site_label_2
    _geom_torsion_atom_site_label_3
    _geom_torsion_atom_site_label_4
    _geom_torsion_site_symmetry_1
    _geom_torsion_site_symmetry_2
    _geom_torsion_site_symmetry_3
    _geom_torsion_site_symmetry_4
    _geom_torsion
    _geom_torsion_publ_flag
    C6 C1 C2 C3 . . . . -0.25(14) ?
    C15 C1 C2 C3 . . . . -176.46(9) ?
    C1 C2 C3 C4 . . . . 1.11(15) ?
    C2 C3 C4 C5 . . . . 0.03(15) ?
    C3 C4 C5 C6 . . . . -2.05(15) ?
    C2 C1 C6 C5 . . . . -1.70(13) ?
    C15 C1 C6 C5 . . . . 174.50(8) ?
    C2 C1 C6 C7 . . . . 178.35(9) ?
    C15 C1 C6 C7 . . . . -5.46(13) ?
    C4 C5 C6 C1 . . . . 2.87(14) ?
    C4 C5 C6 C7 . . . . -177.17(9) ?
    C1 C6 C7 C8 . . . . -31.43(15) ?
    C5 C6 C7 C8 . . . . 148.62(10) ?
    C6 C7 C8 C9 . . . . 0.51(16) ?
    C7 C8 C9 C14 . . . . 30.22(15) ?
    C7 C8 C9 C10 . . . . -148.87(10) ?
    C14 C9 C10 C11 . . . . -2.97(15) ?
    C8 C9 C10 C11 . . . . 176.17(10) ?
    C9 C10 C11 C12 . . . . -0.07(16) ?
    C10 C11 C12 C13 . . . . 2.07(16) ?
    C11 C12 C13 C14 . . . . -0.98(15) ?
    C12 C13 C14 C9 . . . . -2.12(14) ?
    C12 C13 C14 C15 . . . . 176.15(9) ?
    C10 C9 C14 C13 . . . . 4.02(14) ?
    C8 C9 C14 C13 . . . . -175.07(9) ?
    C10 C9 C14 C15 . . . . -174.22(9) ?
    C8 C9 C14 C15 . . . . 6.69(14) ?
    C2 C1 C15 C14 . . . . -119.84(9) ?
    C6 C1 C15 C14 . . . . 63.99(11) ?
    C2 C1 C15 C16 . . . . 111.37(9) ?
    C6 C1 C15 C16 . . . . -64.80(10) ?
    C13 C14 C15 C1 . . . . 117.00(9) ?
    C9 C14 C15 C1 . . . . -64.75(11) ?
    C13 C14 C15 C16 . . . . -113.52(9) ?
    C9 C14 C15 C16 . . . . 64.73(11) ?
    C1 C15 C16 O1 . . . . 157.50(8) ?
    C14 C15 C16 O1 . . . . 27.83(12) ?
    C1 C15 C16 N1 . . . . -26.25(11) ?
    C14 C15 C16 N1 . . . . -155.92(8) ?
    C22 C17 C18 C19 . . . . -0.09(13) ?
    C31 C17 C18 C19 . . . . -178.49(8) ?
    C17 C18 C19 C20 . . . . 1.91(15) ?
    C18 C19 C20 C21 . . . . -1.09(15) ?
    C19 C20 C21 C22 . . . . -1.53(15) ?
    C18 C17 C22 C21 . . . . -2.46(13) ?
    C31 C17 C22 C21 . . . . 175.92(8) ?
    C18 C17 C22 C23 . . . . 176.71(8) ?
    C31 C17 C22 C23 . . . . -4.92(13) ?
    C20 C21 C22 C17 . . . . 3.31(14) ?
    C20 C21 C22 C23 . . . . -175.91(9) ?
    C17 C22 C23 C24 . . . . -31.25(15) ?
    C21 C22 C23 C24 . . . . 147.93(10) ?
    C22 C23 C24 C25 . . . . 0.29(16) ?
    C23 C24 C25 C26 . . . . -149.76(10) ?
    C23 C24 C25 C30 . . . . 29.39(14) ?
    C30 C25 C26 C27 . . . . -3.13(13) ?
    C24 C25 C26 C27 . . . . 176.06(9) ?
    C25 C26 C27 C28 . . . . 0.85(15) ?
    C26 C27 C28 C29 . . . . 1.48(15) ?
    C27 C28 C29 C30 . . . . -1.49(15) ?
    C28 C29 C30 C25 . . . . -0.84(13) ?
    C28 C29 C30 C31 . . . . 175.30(9) ?
    C26 C25 C30 C29 . . . . 3.08(12) ?
    C24 C25 C30 C29 . . . . -176.06(8) ?
    C26 C25 C30 C31 . . . . -173.03(8) ?
    C24 C25 C30 C31 . . . . 7.83(12) ?
    C29 C30 C31 C17 . . . . 119.16(9) ?
    C25 C30 C31 C17 . . . . -64.75(10) ?
    C29 C30 C31 C32 . . . . -112.12(9) ?
    C25 C30 C31 C32 . . . . 63.98(10) ?
    C18 C17 C31 C30 . . . . -118.43(9) ?
    C22 C17 C31 C30 . . . . 63.20(11) ?
    C18 C17 C31 C32 . . . . 112.05(9) ?
    C22 C17 C31 C32 . . . . -66.32(10) ?
    C30 C31 C32 O2 . . . . -157.63(8) ?
    C17 C31 C32 O2 . . . . -28.05(11) ?
    C30 C31 C32 N2 . . . . 26.99(11) ?
    C17 C31 C32 N2 . . . . 156.57(8) ?
loop_
    _geom_hbond_atom_site_label_D
    _geom_hbond_atom_site_label_H
    _geom_hbond_atom_site_label_A
    _geom_hbond_site_symmetry_A
    _geom_hbond_distance_DH
    _geom_hbond_distance_HA
    _geom_hbond_distance_DA
    _geom_hbond_angle_DHA
    _geom_hbond_publ_flag
    N1 H1N O4 . 0.884(15) 2.035(15) 2.9096(12) 170.2(13) yes
    O3 H1O O1 . 0.927(18) 1.679(19) 2.5971(12) 169.9(18) yes
    O6 H2O O2 . 0.91(2) 1.66(2) 2.5517(12) 168.3(19) yes
    N2 H3N O5 . 0.895(15) 2.103(15) 2.9645(12) 161.2(14) yes
    N2 H4N O4 . 0.843(16) 2.237(15) 2.9129(12) 137.3(13) yes
    N1 H2N O5 . 0.866(16) 2.151(16) 2.9088(12) 145.9(13) yes
