# Supplementary material for: Cytenamide–formic acid (1/1)
Source: Acta Crystallogr Sect E Struct Rep Online. 2008 Jul 5;64(Pt 8):o1379–80. doi: 10.1107/S1600536808019181 (PMC2962013; doi:10.1107/S1600536808019181)
Supplement: Supplementary file 2 [file e-64-o1379-Isup2.hkl]

#
# h,k,l, Fc-squared, Fo-squared, sigma(Fo-squared) and status flag
#
data_I
_shelx_title ' Cytenamide_formic_acid in P 21/c'
_shelx_refln_list_code          4
_shelx_F_calc_maximum      277.70
_exptl_crystal_F_000      1184.00
_reflns_d_resolution_high  0.6090
 
loop_
 _symmetry_equiv_pos_as_xyz
 'x, y, z'
 '-x, y+1/2, -z+1/2'
 '-x, -y, -z'
 'x, -y-1/2, z-1/2'
 
_cell_length_a    11.5351
_cell_length_b    13.9095
_cell_length_c    17.6904
_cell_angle_alpha  90.000
_cell_angle_beta   95.846
_cell_angle_gamma  90.000
 
_shelx_F_squared_multiplier     1.000
 
loop_
 _refln_index_h
 _refln_index_k
 _refln_index_l
 _refln_F_squared_calc
 _refln_F_squared_meas
 _refln_F_squared_sigma
 _refln_observed_status
   2   0   0    26603.96    27492.54    285.67 o
   3   0   0      163.51      172.55      5.46 o
   4   0   0    10465.66    10899.21     94.94 o
   5   0   0     3343.40     3390.99     31.26 o
   6   0   0      349.16      324.49      9.32 o
   7   0   0      497.63      562.67      7.81 o
   8   0   0     1570.38     1470.00     16.16 o
   9   0   0     3230.67     3105.73     36.58 o
  10   0   0     3775.47     3723.72     71.16 o
  11   0   0      200.17      165.11      7.81 o
  12   0   0      624.91      572.66     14.92 o
  13   0   0      323.14      298.67     12.00 o
  14   0   0      426.51      394.82     14.83 o
  15   0   0       21.85       32.22     10.03 o
  16   0   0       29.24       29.42     11.59 o
  17   0   0       27.97       34.02     12.49 o
  18   0   0       13.89       13.89     12.16 o
   2   1   0    14782.74    15648.75     92.81 o
   3   1   0      190.16      178.10      1.92 o
   4   1   0       50.02       54.00      1.38 o
   5   1   0     1357.86     1362.70      9.79 o
   6   1   0     1021.81     1132.41      8.71 o
   7   1   0      115.76      144.41      2.86 o
   8   1   0      261.05      277.55      4.01 o
   9   1   0       17.89       16.28      1.67 o
  10   1   0      197.86      191.57      5.00 o
  11   1   0      224.00      211.29      5.56 o
  12   1   0      224.56      216.20      7.26 o
  13   1   0       78.66       75.61      5.31 o
  14   1   0        8.33       -2.66      5.17 o
  15   1   0       86.73       77.78      7.07 o
  16   1   0       27.15       35.55      8.37 o
  17   1   0        5.79        6.19     11.75 o
  18   1   0       74.30       81.03     10.70 o
   0   2   0    13282.95    13602.51    274.64 o
   1   2   0      384.74      368.81      2.41 o
   2   2   0    24139.90    25332.39    124.61 o
   3   2   0       32.05       37.60      0.96 o
   4   2   0      363.52      366.94      3.00 o
   5   2   0     2213.36     2356.75     14.26 o
   6   2   0        2.20       -0.03      1.01 o
   7   2   0     1596.92     1522.37     10.67 o
   8   2   0      550.88      524.80      5.05 o
   9   2   0        1.71        1.79      1.78 o
  10   2   0      517.70      497.09      7.42 o
  11   2   0      176.41      182.84      5.21 o
  12   2   0      203.37      204.87      6.68 o
  13   2   0      210.63      214.73      8.75 o
  14   2   0       96.58      102.22      7.15 o
  15   2   0       24.50       15.36      5.83 o
  16   2   0       35.66       34.80     10.33 o
  17   2   0        6.84        4.41      9.12 o
  18   2   0       21.21       22.18      9.15 o
   1   3   0      182.91      158.70      1.66 o
   2   3   0     4636.18     5168.83     29.24 o
   3   3   0      270.25      253.08      2.21 o
   4   3   0      155.72      148.70      1.70 o
   5   3   0     1980.50     2113.70     11.70 o
   6   3   0      769.28      774.39      5.52 o
   7   3   0     1309.49     1371.16      9.82 o
   8   3   0      257.81      262.87      3.28 o
   9   3   0      930.64      922.05      7.44 o
  10   3   0       20.29       17.40      2.23 o
  11   3   0      697.09      652.88      8.24 o
  12   3   0       21.10       16.71      4.78 o
  13   3   0      164.51      153.10      7.36 o
  14   3   0       26.57       24.35      5.52 o
  15   3   0      108.93       95.91      7.62 o
  16   3   0        8.09       -4.12      9.96 o
  17   3   0       27.43       27.73      7.00 o
  18   3   0        0.68       12.38      8.77 o
   0   4   0      420.45      612.49     10.22 o
   1   4   0      630.42      653.51      5.99 o
   2   4   0     4534.87     4984.20     25.94 o
   3   4   0      121.43      151.94      1.86 o
   4   4   0     1771.07     1977.55     10.90 o
   5   4   0      114.94       95.25      1.61 o
   6   4   0     1040.75     1043.07      6.67 o
   7   4   0     4312.06     4476.38     23.08 o
   8   4   0     1116.47     1083.71      7.63 o
   9   4   0      452.43      459.20      4.87 o
  10   4   0      800.88      796.60      9.89 o
  11   4   0      922.13      888.93     13.32 o
  12   4   0        9.58        5.84      4.49 o
  13   4   0       75.11       83.30      6.30 o
  14   4   0       69.58       71.39      8.49 o
  15   4   0       14.78       12.92      6.94 o
  16   4   0       26.57       34.89      8.18 o
  17   4   0       67.24       67.62      7.95 o
  18   4   0        2.85       12.42      8.73 o
   1   5   0      245.56      226.29      3.86 o
   2   5   0      313.39      405.66      3.47 o
   3   5   0     1108.65     1109.82      6.95 o
   4   5   0     1691.95     2040.54     10.80 o
   5   5   0      278.11      288.15      2.58 o
   6   5   0      374.43      426.05      3.43 o
   7   5   0        6.39       16.62      1.21 o
   8   5   0      680.31      665.20      6.11 o
   9   5   0      438.77      427.37      5.35 o
  10   5   0       14.93       26.32      2.68 o
  11   5   0      136.24      133.30      5.64 o
  12   5   0        0.33       -6.14      4.09 o
  13   5   0       58.03       66.84      6.20 o
  14   5   0        1.71       -2.34      5.00 o
  15   5   0      177.84      174.68      8.92 o
  16   5   0        2.92        1.18      5.98 o
  17   5   0      153.87      156.49      9.60 o
  18   5   0       45.85       60.08     10.69 o
   0   6   0     8689.38     9600.59    153.47 o
   1   6   0       34.53       38.52      1.36 o
   2   6   0     2052.71     2213.22     15.63 o
   3   6   0      296.66      314.21      2.66 o
   4   6   0        1.62        9.87      1.03 o
   5   6   0      178.26      162.18      2.35 o
   6   6   0       46.10       61.81      1.59 o
   7   6   0      363.25      383.37      3.62 o
   8   6   0      590.98      682.06      6.73 o
   9   6   0      701.18      700.81      7.60 o
  10   6   0      280.54      257.02      4.85 o
  11   6   0      284.00      275.32      7.27 o
  12   6   0       31.78       29.15      4.94 o
  13   6   0      365.65      337.54     10.58 o
  14   6   0      139.17      143.02     10.38 o
  15   6   0       19.43       26.98      5.78 o
  16   6   0        0.50        6.42      6.02 o
  17   6   0       97.23      103.86     10.56 o
  18   6   0       39.85       53.44      8.19 o
   1   7   0      381.84      408.12      5.04 o
   2   7   0     2928.85     3357.77     28.23 o
   3   7   0      304.83      272.31      2.95 o
   4   7   0     1735.09     2130.91     13.84 o
   5   7   0      833.95      942.09      6.21 o
   6   7   0      709.23      698.24      5.73 o
   7   7   0      417.38      415.38      4.22 o
   8   7   0       41.05       41.42      2.16 o
   9   7   0      435.12      438.68      5.88 o
  10   7   0        0.08       -3.04      2.03 o
  11   7   0       10.59        8.70      3.00 o
  12   7   0       68.12       72.89      5.79 o
  13   7   0       11.67       10.00      8.11 o
  14   7   0        1.03        0.51      5.20 o
  15   7   0       12.33        3.70      7.02 o
  16   7   0        9.97        3.31      7.44 o
  17   7   0        2.44        9.31      8.22 o
   0   8   0        0.07       -0.95      1.16 o
   1   8   0      220.34      206.96      2.62 o
   2   8   0      436.24      473.32      4.67 o
   3   8   0       75.14       69.36      1.76 o
   4   8   0      142.89      188.61      2.93 o
   5   8   0      460.37      434.75      3.68 o
   6   8   0      103.59       86.40      2.16 o
   7   8   0     2726.80     2735.41     16.77 o
   8   8   0     1793.39     1703.76     12.26 o
   9   8   0      202.47      207.45      5.07 o
  10   8   0      146.86      139.80      4.08 o
  11   8   0        0.91        0.18      2.95 o
  12   8   0       42.27       42.79      5.43 o
  13   8   0       40.89       36.95      7.15 o
  14   8   0        7.54        1.82     16.77 o
  15   8   0        8.71       -3.98      6.98 o
  16   8   0        9.77       -0.64      7.55 o
  17   8   0       20.44       37.51      9.22 o
   1   9   0      237.02      232.98      2.90 o
   2   9   0       35.47       24.70      0.94 o
   3   9   0      657.04      782.56      5.94 o
   4   9   0      455.93      452.87      4.81 o
   5   9   0        4.27        3.25      1.86 o
   6   9   0       20.52       15.14      2.60 o
   7   9   0       53.31       44.01      1.80 o
   8   9   0       43.81       43.17      2.17 o
   9   9   0      567.25      523.97      6.96 o
  10   9   0       27.10       24.78      3.19 o
  11   9   0      132.05      120.85      5.77 o
  12   9   0       48.62       44.01      6.90 o
  13   9   0        0.04        2.42      6.40 o
  14   9   0       52.78       57.50     12.61 o
  15   9   0        0.15        2.73      7.31 o
  16   9   0       15.14       11.06      8.00 o
  17   9   0       47.35       60.49     10.01 o
   0  10   0     1057.26      988.46     21.53 o
   1  10   0     1325.95     1272.73     10.58 o
   2  10   0        3.35       -0.15      0.94 o
   3  10   0     1290.55     1338.40      9.36 o
   4  10   0     2532.95     2618.93     18.57 o
   5  10   0      105.47       79.25      2.98 o
   6  10   0     4038.78     3982.70     27.03 o
   7  10   0      807.50      757.44      6.78 o
   8  10   0       12.17       10.00      1.85 o
   9  10   0      102.51       90.27      5.41 o
  10  10   0       74.04       75.84      3.61 o
  11  10   0       23.23       22.54      4.18 o
  12  10   0        6.29       -1.17      4.11 o
  13  10   0       79.26       88.97      8.15 o
  14  10   0       30.19       29.84      9.49 o
  15  10   0        0.02      -11.28      7.52 o
  16  10   0        0.16       -3.28      7.89 o
   1  11   0      511.32      530.38      5.90 o
   2  11   0      436.09      467.15      4.42 o
   3  11   0       88.06       68.16      2.76 o
   4  11   0        0.88        2.14      1.57 o
   5  11   0      186.46      192.31      4.48 o
   6  11   0      105.92       92.02      2.36 o
   7  11   0       38.49       32.03      3.63 o
   8  11   0      521.15      494.92      6.90 o
   9  11   0      323.00      316.16      6.33 o
  10  11   0       44.79       40.87      4.01 o
  11  11   0        0.81       -5.95      4.87 o
  12  11   0       36.22       41.00      8.37 o
  13  11   0      102.65      126.75      9.19 o
  14  11   0       23.39       14.20      8.05 o
  15  11   0        0.78       -3.18      6.73 o
  16  11   0        7.53       10.83      7.90 o
   0  12   0      362.71      395.68      7.68 o
   1  12   0      162.31      157.82      3.16 o
   2  12   0      281.70      244.67      3.97 o
   3  12   0     1118.63     1076.23     10.01 o
   4  12   0     1173.52     1125.00     10.88 o
   5  12   0        5.94        9.70      2.60 o
   6  12   0      622.60      645.06      6.33 o
   7  12   0      563.53      568.15      7.37 o
   8  12   0        8.67        9.70      2.25 o
   9  12   0      143.85      141.60      4.65 o
  10  12   0        8.69       11.36      3.03 o
  11  12   0       50.68       54.99      4.09 o
  12  12   0       15.48       13.17      7.79 o
  13  12   0       15.56       12.39      6.67 o
  14  12   0       58.95       77.24      8.95 o
  15  12   0       27.57       22.68      7.86 o
   1  13   0       28.89       24.42      2.30 o
   2  13   0      926.06      901.45      8.51 o
   3  13   0       12.72       12.20      1.65 o
   4  13   0      310.04      305.62      6.94 o
   5  13   0      419.78      386.48      6.17 o
   6  13   0      463.35      469.01      5.14 o
   7  13   0      644.55      628.71      8.45 o
   8  13   0      259.09      253.03      5.33 o
   9  13   0       31.85       29.45      4.12 o
  10  13   0        4.55        1.32      3.21 o
  11  13   0      118.11      124.35      5.20 o
  12  13   0      128.17      140.28      8.02 o
  13  13   0        0.33        3.75      7.15 o
  14  13   0       10.07       14.73      7.33 o
  15  13   0      117.38      130.93     14.14 o
   0  14   0      420.30      382.97     10.60 o
   1  14   0       73.68       78.64      2.76 o
   2  14   0       23.18       21.82      1.68 o
   3  14   0       13.89        8.78      2.19 o
   4  14   0     1600.31     1588.54     18.72 o
   5  14   0      181.65      186.34      4.55 o
   6  14   0       61.09       69.45      2.26 o
   7  14   0      312.00      280.85      5.49 o
   8  14   0        7.92        6.93      2.47 o
   9  14   0        2.70        4.29      2.71 o
  10  14   0       54.17       56.10      4.97 o
  11  14   0       42.94       46.95      4.08 o
  12  14   0        0.00       -0.26      4.37 o
  13  14   0       18.65       24.24     15.57 o
  14  14   0       45.49       62.47      8.43 o
   1  15   0      500.82      501.86      7.17 o
   2  15   0      229.01      227.13      6.00 o
   3  15   0      377.32      379.75      6.84 o
   4  15   0       26.75       27.15      3.15 o
   5  15   0      127.45      117.18      5.08 o
   6  15   0      161.53      152.34      4.08 o
   7  15   0        8.23        7.96      2.29 o
   8  15   0        3.41       -0.06      2.29 o
   9  15   0      113.76      112.65      4.38 o
  10  15   0        8.38       11.82      3.72 o
  11  15   0       90.25       81.31      5.99 o
  12  15   0        0.01       -2.95      6.99 o
  13  15   0        4.95       -0.73      6.49 o
  14  15   0       38.71       43.48      8.04 o
   1  16   0       35.56       34.64      2.29 o
   2  16   0       30.98       33.60      2.68 o
   3  16   0       23.72       22.36      2.89 o
   4  16   0       77.63       96.11      4.28 o
   5  16   0        7.15       11.16      3.29 o
   6  16   0       67.32       67.80      3.42 o
   7  16   0        0.27       -0.88      2.60 o
   8  16   0        9.49        3.35      2.84 o
   9  16   0       31.98       36.48      3.76 o
  10  16   0        0.01       -1.00      3.43 o
  11  16   0       15.66       21.08      5.59 o
  12  16   0      171.00      195.93      9.93 o
  13  16   0        1.77       11.92     11.34 o
   1  17   0      135.69      138.61      4.53 o
   2  17   0        6.73       12.07      2.60 o
   3  17   0        0.00       -3.07      2.57 o
   4  17   0       77.66       83.78      4.52 o
   5  17   0        6.30       -0.90      3.89 o
   6  17   0       23.00       20.26      2.62 o
   7  17   0        4.82        1.90      4.81 o
   8  17   0       45.37       37.22      3.48 o
   9  17   0       12.54       14.27      3.39 o
  10  17   0      150.95      161.49      6.34 o
  11  17   0       17.24       14.19      5.69 o
  12  17   0       13.81        4.87      5.55 o
   0  18   0       38.21       32.73      2.63 o
   1  18   0      184.80      189.22      9.99 o
   2  18   0        2.40        7.86      3.11 o
   3  18   0      798.88      829.02     11.84 o
   4  18   0       46.83       41.22      3.81 o
   5  18   0       25.76       17.43      3.77 o
   6  18   0      156.68      148.25      5.68 o
   7  18   0       37.51       38.11      4.11 o
   8  18   0        6.36        2.64      2.96 o
   9  18   0       48.70       52.53      4.15 o
  10  18   0        3.80        3.97      3.80 o
  11  18   0       61.55       66.35      9.20 o
   1  19   0      134.96      124.54      3.79 o
   2  19   0        0.43       -0.05      3.07 o
   3  19   0        0.01       -1.20      3.46 o
   4  19   0       40.25       45.64      4.05 o
   5  19   0        3.44       -6.07      4.38 o
   6  19   0        5.91        6.47      3.14 o
   7  19   0      194.68      204.96      7.25 o
   8  19   0        6.02       -0.65      5.14 o
   9  19   0       23.13       18.16      3.60 o
  10  19   0        1.01        2.29      8.06 o
   0  20   0       10.08        7.75      2.77 o
   1  20   0       84.71       80.04      2.91 o
   2  20   0       20.31       23.69      6.80 o
   3  20   0       65.49       59.83      4.79 o
   4  20   0        1.77        0.85      3.86 o
   5  20   0       17.54       21.70      6.82 o
   6  20   0        1.58        5.02      2.34 o
   7  20   0        0.34       -7.57      8.14 o
   8  20   0       95.01      100.33      4.67 o
   1  21   0        1.13        2.13      2.03 o
   2  21   0       37.77       37.88      3.09 o
   3  21   0        0.25       -5.31      3.54 o
   4  21   0       13.04       11.59      6.25 o
   5  21   0       40.47       42.57      7.97 o
   6  21   0       33.03       36.26      3.28 o
   7  21   0       11.88       14.11      7.07 o
   0  22   0       81.42       85.23      4.55 o
   1  22   0       68.13       74.38      3.08 o
   2  22   0        1.28        3.41      2.17 o
   3  22   0      212.54      227.81      6.76 o
   4  22   0       23.69       17.01      3.51 o
 -18   1   1        0.22       -2.08      8.43 o
 -17   1   1        1.01        1.35      7.87 o
 -16   1   1      269.85      286.42     13.62 o
 -15   1   1        0.59        0.09      5.39 o
 -14   1   1       11.52       12.06      5.32 o
 -13   1   1       12.45       13.12      8.05 o
 -12   1   1       20.89       17.66      4.08 o
 -11   1   1     1633.20     1556.88     15.73 o
 -10   1   1       35.16       38.73      2.92 o
  -9   1   1       31.95       27.77      2.25 o
  -8   1   1      228.65      217.70      3.06 o
  -7   1   1      839.66      887.67      6.96 o
  -6   1   1      499.91      555.57      4.79 o
  -5   1   1     5833.19     6187.19     37.00 o
  -4   1   1     6580.40     6794.03     42.50 o
  -3   1   1     2611.39     2641.68     17.00 o
  -2   1   1     6662.62     6856.22     39.39 o
  -1   1   1      199.64      180.76     10.57 o
   1   1   1      390.31      340.74      3.95 o
   2   1   1      206.83      242.58      1.78 o
   3   1   1     2206.66     2291.03     13.38 o
   4   1   1      146.16      190.61      2.37 o
   5   1   1      296.95      353.40      3.52 o
   6   1   1      802.72      821.73      7.59 o
   7   1   1      686.05      720.50      7.00 o
   8   1   1      417.72      405.13      6.71 o
   9   1   1      337.99      327.47      5.71 o
  10   1   1      106.97      103.33      3.85 o
  11   1   1      149.53      130.13      4.38 o
  12   1   1       30.99       30.38      4.48 o
  13   1   1      101.96       91.67      5.03 o
  14   1   1      298.56      299.43     10.51 o
  15   1   1       43.31       41.93      5.43 o
  16   1   1        8.95       14.92      7.46 o
  17   1   1        7.12        5.40      7.72 o
  18   1   1        6.26       14.16      8.82 o
 -18   2   1        2.97       13.89      8.83 o
 -17   2   1        8.27        4.05      7.90 o
 -16   2   1       94.75       96.56      7.95 o
 -15   2   1       41.55       44.79      6.44 o
 -14   2   1        0.30        5.19      5.10 o
 -13   2   1        2.10        3.18      5.64 o
 -12   2   1       27.77       27.28      4.14 o
 -11   2   1      236.94      214.73      5.44 o
 -10   2   1      686.25      651.48     10.39 o
  -9   2   1       43.56       35.41      1.79 o
  -8   2   1       61.92       54.49      1.90 o
  -7   2   1      603.52      585.79      7.16 o
  -6   2   1     1648.54     1711.02     11.50 o
  -5   2   1     3763.79     3997.22     25.68 o
  -4   2   1       91.33       86.64      1.91 o
  -3   2   1      978.60     1038.17      6.15 o
  -2   2   1    12760.72    13513.45     73.83 o
  -1   2   1      262.62      222.47      1.79 o
   0   2   1      868.20      862.41      9.00 o
   1   2   1     2300.24     2357.58     14.46 o
   2   2   1    13585.58    14089.93     66.24 o
   3   2   1     6123.63     6424.97     33.99 o
   4   2   1        4.73        4.20      0.81 o
   5   2   1      267.81      257.03      2.83 o
   6   2   1     1739.93     1930.23     13.56 o
   7   2   1       91.64      117.25      2.58 o
   8   2   1      112.31      130.30      3.02 o
   9   2   1       93.45       88.16      2.56 o
  10   2   1      157.48      153.63      4.33 o
  11   2   1        0.68       -3.55      2.37 o
  12   2   1      426.97      423.18      8.24 o
  13   2   1        2.56       -2.27      4.45 o
  14   2   1       26.79       20.35      8.81 o
  15   2   1       23.54       27.72      9.26 o
  16   2   1      242.63      275.83     10.49 o
  17   2   1        6.22        2.01      7.99 o
  18   2   1        7.37        0.97      8.45 o
 -18   3   1       25.59       28.86     12.12 o
 -17   3   1       27.22       23.90      8.71 o
 -16   3   1        4.94       -0.88      5.83 o
 -15   3   1      236.49      242.77     10.28 o
 -14   3   1      224.06      205.58      9.15 o
 -13   3   1       36.64       36.51      5.28 o
 -12   3   1     1477.28     1410.94     21.33 o
 -11   3   1        3.20        1.90      2.68 o
 -10   3   1      550.91      541.42      6.95 o
  -9   3   1      145.62      136.14      3.00 o
  -8   3   1      653.88      591.15      5.88 o
  -7   3   1      146.55      153.35      2.70 o
  -6   3   1      175.63      214.89      3.54 o
  -5   3   1      175.92      248.46      2.73 o
  -4   3   1        7.96        9.36      0.86 o
  -3   3   1     4120.43     4166.22     21.56 o
  -2   3   1      196.25      188.09      1.88 o
  -1   3   1     1085.84     1042.48      7.35 o
   0   3   1     1779.05     1903.38     15.88 o
   1   3   1     1655.56     1699.53     13.22 o
   2   3   1    77116.16    80981.66    648.32 o
   3   3   1      990.02     1031.48      5.71 o
   4   3   1        3.67       -0.63      0.83 o
   5   3   1        2.29        0.89      0.87 o
   6   3   1     5496.77     5556.07     27.95 o
   7   3   1     1966.18     1929.10     11.93 o
   8   3   1       57.64       47.92      1.76 o
   9   3   1      668.24      602.65      5.66 o
  10   3   1      213.41      193.95      4.56 o
  11   3   1      273.73      239.95      5.77 o
  12   3   1      542.47      534.47     14.42 o
  13   3   1        9.94       12.14      4.96 o
  14   3   1       31.78       26.74      5.80 o
  15   3   1       22.69       22.80      6.07 o
  16   3   1      177.37      181.48      8.10 o
  17   3   1       65.50       72.28      8.03 o
  18   3   1       37.41       37.30      9.56 o
 -18   4   1       18.45       19.68      8.94 o
 -17   4   1       23.44       16.12      6.82 o
 -16   4   1       28.74       19.67      6.52 o
 -15   4   1       26.48       30.62      6.14 o
 -14   4   1       51.98       50.49     10.97 o
 -13   4   1        1.86        2.43      4.67 o
 -12   4   1       53.12       49.14      5.17 o
 -11   4   1      154.84      138.77      5.54 o
 -10   4   1     1430.49     1407.68     11.90 o
  -9   4   1       68.56       59.70      2.12 o
  -8   4   1      106.87      104.78      2.44 o
  -7   4   1       47.35       62.84      1.67 o
  -6   4   1      824.12      782.31      5.75 o
  -5   4   1      203.17      265.75      2.63 o
  -4   4   1      159.05      195.25      2.35 o
  -3   4   1      739.23      800.37      5.43 o
  -2   4   1     1128.55     1329.89      9.76 o
  -1   4   1     4459.72     4556.02     29.59 o
   0   4   1     2478.33     2485.95     18.96 o
   1   4   1      891.41      931.01      8.72 o
   2   4   1      489.35      574.13      4.02 o
   3   4   1      477.71      439.33      3.12 o
   4   4   1     6499.51     7100.24     36.34 o
   5   4   1       19.38       14.18      0.95 o
   6   4   1      181.69      189.70      2.32 o
   7   4   1      254.50      236.32      3.16 o
   8   4   1      265.95      242.28      3.38 o
   9   4   1       77.37       61.27      2.11 o
  10   4   1       44.02       33.61      4.16 o
  11   4   1      972.29      903.54     18.86 o
  12   4   1        7.35        4.65      4.33 o
  13   4   1      293.62      282.69      9.65 o
  14   4   1       33.07       36.51      5.81 o
  15   4   1       92.90       95.60      7.56 o
  16   4   1       24.27       27.42      6.81 o
  17   4   1        0.44       -0.67      5.64 o
  18   4   1       20.35       13.43      9.06 o
 -18   5   1       14.68       20.76     12.66 o
 -17   5   1       73.00       88.28      8.44 o
 -16   5   1        6.43        4.89      6.26 o
 -15   5   1      242.38      257.95     10.36 o
 -14   5   1      239.24      233.05      9.73 o
 -13   5   1       33.71       25.42      5.34 o
 -12   5   1       98.47      106.57      9.58 o
 -11   5   1        5.28        4.58      3.30 o
 -10   5   1      226.85      213.28      4.96 o
  -9   5   1      111.16      114.93      3.65 o
  -8   5   1      744.53      636.31      5.92 o
  -7   5   1     1084.35     1135.99      8.37 o
  -6   5   1      835.29      673.38      4.95 o
  -5   5   1     2355.43     2556.24     14.46 o
  -4   5   1      214.74      215.38      2.07 o
  -3   5   1      918.74      998.49      6.59 o
  -2   5   1      153.08      188.86      2.61 o
  -1   5   1      257.45      263.62      2.98 o
   0   5   1     1622.83     1947.92     17.86 o
   1   5   1      380.18      419.56      4.14 o
   2   5   1     3254.10     3638.10     21.99 o
   3   5   1      698.13      758.67      5.54 o
   4   5   1      999.79     1082.88      6.70 o
   5   5   1     1741.85     1982.22     10.68 o
   6   5   1       77.22       74.43      1.61 o
   7   5   1      116.29      144.73      2.30 o
   8   5   1        6.23        4.70      1.61 o
   9   5   1     3337.33     3154.30     20.85 o
  10   5   1      160.75      164.89      4.76 o
  11   5   1       73.79       65.63      4.67 o
  12   5   1       38.20       30.87      5.09 o
  13   5   1      194.33      196.11      8.66 o
  14   5   1       10.74        5.95      5.31 o
  15   5   1       73.25       83.65      7.40 o
  16   5   1       59.57       70.86      7.55 o
  17   5   1        0.48        8.00      5.79 o
  18   5   1        1.15       -6.54      7.23 o
 -18   6   1        0.40        1.72      9.45 o
 -17   6   1       18.39       12.87     14.67 o
 -16   6   1        7.68       -0.63      5.96 o
 -15   6   1       50.27       51.81      6.75 o
 -14   6   1        0.13       -7.34      4.89 o
 -13   6   1      248.26      259.76      9.62 o
 -12   6   1       23.42       14.52      4.70 o
 -11   6   1        3.30       -3.68      2.65 o
 -10   6   1       18.58       19.85      2.31 o
  -9   6   1       26.58       32.32      2.36 o
  -8   6   1      247.85      277.25      4.32 o
  -7   6   1      630.26      629.02      5.42 o
  -6   6   1        8.83       28.98      1.73 o
  -5   6   1       34.14       55.94      1.54 o
  -4   6   1      506.54      458.11      3.90 o
  -3   6   1     1959.57     2180.28     12.46 o
  -2   6   1       29.82       53.15      1.41 o
  -1   6   1     2147.25     2333.19     18.33 o
   0   6   1       47.34       62.03      1.84 o
   1   6   1       98.30       91.34      1.63 o
   2   6   1     1831.92     2029.50     12.82 o
   3   6   1     1978.33     2088.92     15.05 o
   4   6   1     2324.90     2618.10     14.62 o
   5   6   1      113.44      143.39      2.22 o
   6   6   1      216.40      255.64      2.68 o
   7   6   1      207.09      213.22      2.70 o
   8   6   1       19.08       26.36      1.86 o
   9   6   1      453.05      425.40      5.36 o
  10   6   1      444.18      433.49      6.87 o
  11   6   1      122.39      134.21      5.66 o
  12   6   1        0.00       -2.94      4.30 o
  13   6   1      225.48      223.41      9.15 o
  14   6   1      114.42       99.95      7.18 o
  15   6   1        7.74        7.13      8.00 o
  16   6   1        5.26        3.54      6.13 o
  17   6   1        1.26        6.05      8.12 o
  18   6   1       12.42       21.93      7.58 o
 -17   7   1        0.04      -10.21     12.37 o
 -16   7   1       73.90       81.90     14.79 o
 -15   7   1        2.40       -1.79      6.82 o
 -14   7   1       70.71       79.52      6.91 o
 -13   7   1       84.54      105.06      8.57 o
 -12   7   1      154.16      135.78     10.21 o
 -11   7   1      330.35      289.83      6.59 o
 -10   7   1      149.24      128.02      3.68 o
  -9   7   1      401.73      352.48      5.23 o
  -8   7   1     2191.27     2082.04     16.23 o
  -7   7   1       26.47       38.12      1.74 o
  -6   7   1      813.80      832.72      6.36 o
  -5   7   1      335.93      327.12      3.01 o
  -4   7   1     6634.81     7274.72     45.48 o
  -3   7   1      120.68      150.51      2.04 o
  -2   7   1      905.70     1094.26      9.50 o
  -1   7   1      944.16     1002.32     10.18 o
   0   7   1     1735.16     1963.00     19.84 o
   1   7   1     1009.06     1180.27     10.20 o
   2   7   1     2980.40     3449.37     23.18 o
   3   7   1      481.84      461.16      4.15 o
   4   7   1      727.83      693.43      5.57 o
   5   7   1      195.16      220.84      2.55 o
   6   7   1     2028.39     2072.64     12.60 o
   7   7   1     1277.77     1225.64      8.02 o
   8   7   1     2082.78     1925.20     12.91 o
   9   7   1        5.25        4.29      2.06 o
  10   7   1      279.34      272.64      5.34 o
  11   7   1        0.12       -2.27      3.11 o
  12   7   1       85.98       81.54      7.92 o
  13   7   1       38.28       38.45      5.75 o
  14   7   1        0.38        1.73      5.97 o
  15   7   1        1.59       -3.61      7.10 o
  16   7   1       39.68       41.21     11.46 o
  17   7   1        4.59        4.40     22.97 o
 -17   8   1       18.57       16.87     11.14 o
 -16   8   1        7.42        0.60      7.37 o
 -15   8   1      140.80      153.43     10.33 o
 -14   8   1       15.83       13.03      6.96 o
 -13   8   1      257.93      258.39     12.70 o
 -12   8   1       22.63       11.75      4.80 o
 -11   8   1      172.45      166.25      5.22 o
 -10   8   1       10.41        6.83      2.64 o
  -9   8   1       35.67       20.87      2.26 o
  -8   8   1      449.40      430.08      5.09 o
  -7   8   1      456.02      494.60      4.82 o
  -6   8   1      155.52      110.11      2.49 o
  -5   8   1        0.41       -0.65      1.33 o
  -4   8   1      136.39      123.92      2.26 o
  -3   8   1      224.30      205.08      3.48 o
  -2   8   1       51.28       54.80      3.05 o
  -1   8   1      426.10      489.64      5.89 o
   0   8   1       26.91       35.29      1.50 o
   1   8   1      339.54      371.36      4.04 o
   2   8   1      221.87      208.45      2.99 o
   3   8   1       73.44       74.57      1.58 o
   4   8   1     1300.81     1360.54      9.99 o
   5   8   1       64.03       83.82      1.73 o
   6   8   1      282.68      327.48      3.54 o
   7   8   1        0.40       -1.54      1.60 o
   8   8   1      615.11      609.83      5.98 o
   9   8   1       83.30       96.78      3.11 o
  10   8   1      240.50      226.86      5.03 o
  11   8   1       79.47       84.03      4.51 o
  12   8   1      243.18      220.65     10.95 o
  13   8   1        9.88       13.07      6.61 o
  14   8   1       30.08       34.33      7.33 o
  15   8   1        1.35       -4.52      6.77 o
  16   8   1        9.76       12.44      7.81 o
  17   8   1        0.93      -10.67      7.87 o
 -17   9   1        0.15        9.21      8.45 o
 -16   9   1      107.29      127.01     10.86 o
 -15   9   1       34.50       37.23      8.02 o
 -14   9   1       27.21       17.29      8.46 o
 -13   9   1       40.21       29.49      6.87 o
 -12   9   1      235.18      245.29     10.32 o
 -11   9   1      142.40      157.49      5.72 o
 -10   9   1      221.95      224.31      5.31 o
  -9   9   1       40.44       37.69      2.58 o
  -8   9   1        8.24       16.69      2.24 o
  -7   9   1       35.18       34.39      2.00 o
  -6   9   1     4472.34     4567.61     29.36 o
  -5   9   1      289.45      272.53      4.06 o
  -4   9   1     1761.55     1994.90     13.55 o
  -3   9   1     1870.40     1847.88     12.35 o
  -2   9   1      949.10     1041.68      8.53 o
  -1   9   1      159.30      153.58      4.73 o
   0   9   1        2.53        1.34      0.96 o
   1   9   1      343.46      352.21      3.78 o
   2   9   1     2457.43     2633.76     20.44 o
   3   9   1      172.86      223.71      3.02 o
   4   9   1     1308.07     1328.30     10.38 o
   5   9   1       92.72      118.22      2.06 o
   6   9   1     2082.26     2075.31     12.52 o
   7   9   1      226.29      212.22      3.25 o
   8   9   1      600.58      560.04      6.04 o
   9   9   1      376.26      353.54      6.39 o
  10   9   1       12.62       13.53      2.76 o
  11   9   1        0.01       -5.26      3.51 o
  12   9   1        0.52       -8.09      5.39 o
  13   9   1      128.66      127.18      9.00 o
  14   9   1       72.94       65.93     12.94 o
  15   9   1        2.51       -8.65      7.05 o
  16   9   1       90.16      104.26     11.83 o
  17   9   1        8.67       10.89      8.70 o
 -16  10   1        0.20       -6.38      7.21 o
 -15  10   1       73.79       70.38      8.76 o
 -14  10   1       37.84       33.30      7.44 o
 -13  10   1       41.00       40.62      7.32 o
 -12  10   1       56.60       46.65      4.92 o
 -11  10   1        4.47        1.03      3.13 o
 -10  10   1      341.93      352.41      7.01 o
  -9  10   1        8.61        5.93      2.23 o
  -8  10   1       29.63       19.09      2.26 o
  -7  10   1       49.52       33.48      1.78 o
  -6  10   1     1745.10     1844.23     13.52 o
  -5  10   1      195.40      178.84      3.83 o
  -4  10   1      336.32      335.43      4.55 o
  -3  10   1        1.99       -1.60      1.06 o
  -2  10   1     2781.86     2916.09     21.58 o
  -1  10   1       41.32       45.43      2.06 o
   0  10   1      150.71      158.11      3.38 o
   1  10   1      766.64      732.04      7.62 o
   2  10   1     1997.70     2052.88     13.47 o
   3  10   1      152.83      165.88      2.48 o
   4  10   1      577.93      528.74      5.08 o
   5  10   1       88.48       84.60      2.25 o
   6  10   1       48.88       30.58      1.86 o
   7  10   1      257.72      202.82      4.06 o
   8  10   1       87.01       85.30      2.63 o
   9  10   1      298.89      271.78      5.82 o
  10  10   1      147.80      158.86      4.83 o
  11  10   1       29.07       28.87      4.37 o
  12  10   1       38.41       36.09      6.29 o
  13  10   1       49.31       69.60      7.97 o
  14  10   1       55.29       50.41      8.15 o
  15  10   1        3.50        6.52      7.54 o
  16  10   1       62.43       57.58     10.48 o
 -16  11   1       53.86       78.74      9.71 o
 -15  11   1       88.96      113.95      9.84 o
 -14  11   1      188.37      213.20     11.74 o
 -13  11   1       15.87       10.80      6.67 o
 -12  11   1       21.63       28.93      4.65 o
 -11  11   1       31.32       29.64      3.61 o
 -10  11   1        0.97       -4.04      2.69 o
  -9  11   1        1.48       -0.42      2.53 o
  -8  11   1      374.71      341.31      5.58 o
  -7  11   1      697.64      695.55      8.87 o
  -6  11   1      207.66      210.32      3.74 o
  -5  11   1     3223.81     3146.85     26.29 o
  -4  11   1     1472.67     1572.29     12.71 o
  -3  11   1      226.43      228.33      3.80 o
  -2  11   1     2345.58     2320.34     18.54 o
  -1  11   1       59.26       76.09      2.23 o
   0  11   1      120.52      136.65      3.12 o
   1  11   1      107.28      112.52      2.68 o
   2  11   1        0.02       -0.83      0.97 o
   3  11   1      234.13      223.69      3.37 o
   4  11   1     1282.17     1240.94     10.79 o
   5  11   1      326.99      320.92      6.45 o
   6  11   1     1504.08     1438.89     10.16 o
   7  11   1      383.68      402.60      5.61 o
   8  11   1        7.17        2.68      2.07 o
   9  11   1      479.63      463.05      7.11 o
  10  11   1      206.26      185.80      5.61 o
  11  11   1        2.78       -0.87      3.75 o
  12  11   1      149.57      149.03      8.46 o
  13  11   1       47.09       50.65      7.34 o
  14  11   1      156.91      175.13     10.68 o
  15  11   1       40.77       55.39     13.72 o
  16  11   1       10.64       15.25      8.33 o
 -16  12   1       36.18       62.36      9.26 o
 -15  12   1      109.74      101.47      9.74 o
 -14  12   1        7.20        2.54      6.77 o
 -13  12   1       63.51       52.29      7.64 o
 -12  12   1       23.11       21.93      4.65 o
 -11  12   1       90.05       89.77      4.49 o
 -10  12   1        0.34       -2.91      2.74 o
  -9  12   1      507.53      466.64      7.66 o
  -8  12   1       75.93       91.64      3.42 o
  -7  12   1      737.94      762.07     12.59 o
  -6  12   1      120.75      135.73      4.31 o
  -5  12   1       27.34       29.71      2.38 o
  -4  12   1      532.02      525.77      6.78 o
  -3  12   1      750.17      735.68      9.71 o
  -2  12   1      229.10      197.07      3.10 o
  -1  12   1      367.32      413.42      5.89 o
   0  12   1      259.09      250.26      3.78 o
   1  12   1     1435.86     1403.88     12.78 o
   2  12   1      226.90      236.14      3.23 o
   3  12   1     1247.92     1251.73     10.61 o
   4  12   1       36.48       32.97      1.99 o
   5  12   1      245.22      256.20      4.76 o
   6  12   1        6.57        4.04      1.49 o
   7  12   1        1.83        0.34      2.16 o
   8  12   1       83.94       79.06      3.17 o
   9  12   1       61.53       62.86      4.02 o
  10  12   1        0.29        1.43      2.93 o
  11  12   1       43.67       36.34      5.83 o
  12  12   1       32.22       30.64      4.84 o
  13  12   1        7.53        7.02      6.46 o
  14  12   1        1.12        7.56      6.87 o
  15  12   1       19.41       39.40      8.43 o
 -15  13   1       40.50       49.14      8.74 o
 -14  13   1       15.37       37.43      7.80 o
 -13  13   1      201.44      229.85     11.74 o
 -12  13   1        7.75        8.23      4.45 o
 -11  13   1      114.97      109.09      4.79 o
 -10  13   1        8.95       18.01      3.15 o
  -9  13   1       96.24       91.24      5.68 o
  -8  13   1       12.88       14.82      2.88 o
  -7  13   1       30.13       28.68      4.76 o
  -6  13   1       90.34       95.66      5.40 o
  -5  13   1        0.91       -3.03      2.02 o
  -4  13   1       62.41       62.27      2.67 o
  -3  13   1       81.55       89.55      3.68 o
  -2  13   1       20.56       16.59      2.09 o
  -1  13   1      150.53      152.07      4.57 o
   0  13   1      943.38      875.41     11.16 o
   1  13   1      674.74      625.45      8.98 o
   2  13   1      320.23      272.43      3.87 o
   3  13   1        0.33        0.83      1.57 o
   4  13   1      175.99      156.52      3.73 o
   5  13   1      120.02      108.00      3.50 o
   6  13   1        9.91       12.40      2.40 o
   7  13   1        3.93       -1.82      2.26 o
   8  13   1        9.56        9.16      2.49 o
   9  13   1      198.24      206.19      5.45 o
  10  13   1       29.03       36.16      3.87 o
  11  13   1      392.64      370.64      9.32 o
  12  13   1        0.13       -1.20      4.20 o
  13  13   1       95.25      108.22      9.03 o
  14  13   1       29.62       33.48      7.90 o
  15  13   1        3.91       15.18      7.60 o
 -14  14   1       66.47       79.98     10.03 o
 -13  14   1       46.74       45.47      7.36 o
 -12  14   1       12.37       13.48      4.59 o
 -11  14   1       39.28       43.89      3.94 o
 -10  14   1       14.27       10.16      3.13 o
  -9  14   1       22.09       13.88      3.60 o
  -8  14   1      116.03      112.27      3.89 o
  -7  14   1        2.61        0.73      2.22 o
  -6  14   1       89.61       96.23      3.74 o
  -5  14   1        8.36        8.69      4.16 o
  -4  14   1        8.17        4.24      2.65 o
  -3  14   1       26.21       25.39      2.70 o
  -2  14   1      703.46      686.82      9.06 o
  -1  14   1       87.96       75.52      2.31 o
   0  14   1       27.75       28.39      2.89 o
   1  14   1        2.47       -0.09      2.17 o
   2  14   1        0.03       -0.20      1.46 o
   3  14   1       36.06       29.63      2.04 o
   4  14   1        2.49       -2.45      1.90 o
   5  14   1      326.81      310.41      5.34 o
   6  14   1       24.19       18.94      1.79 o
   7  14   1        9.43        7.10      2.11 o
   8  14   1      128.72      140.33      4.37 o
   9  14   1       28.94       26.13      3.16 o
  10  14   1        1.14       -2.69      2.93 o
  11  14   1        0.51        5.30      4.27 o
  12  14   1       15.65       13.48      4.65 o
  13  14   1       18.93       22.81      6.93 o
  14  14   1        5.93        0.81      6.63 o
 -14  15   1       23.87       46.25     17.18 o
 -13  15   1      124.19      138.68      9.43 o
 -12  15   1      162.73      174.42      7.50 o
 -11  15   1      184.50      174.55      6.02 o
 -10  15   1       41.02       61.23      3.83 o
  -9  15   1       15.11       15.27      3.83 o
  -8  15   1        0.84       -2.00      2.55 o
  -7  15   1        1.95       -0.72      2.67 o
  -6  15   1        0.15       -4.13      3.11 o
  -5  15   1       49.39       50.97      4.34 o
  -4  15   1        0.23       -0.54      2.58 o
  -3  15   1       29.74       30.66      2.87 o
  -2  15   1      115.45      116.51      4.50 o
  -1  15   1      969.11      946.27     17.72 o
   0  15   1        4.76        6.07      2.64 o
   1  15   1      177.10      180.64      5.35 o
   2  15   1        0.11       -0.46      1.98 o
   3  15   1      174.24      185.65      4.56 o
   4  15   1       57.78       59.25      3.31 o
   5  15   1      460.67      482.63     11.34 o
   6  15   1        7.09        7.55      1.93 o
   7  15   1       27.90       23.00      2.32 o
   8  15   1        3.13       -0.36      2.69 o
   9  15   1       44.45       47.41      3.46 o
  10  15   1       18.78       24.84      3.48 o
  11  15   1       36.46       45.43      8.86 o
  12  15   1        1.59        4.83      4.36 o
  13  15   1       22.74       39.21      7.43 o
  14  15   1       10.90       10.35      7.21 o
 -13  16   1      103.49      140.04     16.03 o
 -12  16   1        6.12        4.78      5.75 o
 -11  16   1       22.48       24.37      7.86 o
 -10  16   1        0.00       -6.93      4.62 o
  -9  16   1        1.03       -2.26      3.00 o
  -8  16   1       50.26       51.31      3.45 o
  -7  16   1      308.55      314.32      8.34 o
  -6  16   1        1.17        1.62      4.35 o
  -5  16   1        1.30       -2.64      2.91 o
  -4  16   1      236.41      252.56      6.35 o
  -3  16   1       96.01       97.63      4.21 o
  -2  16   1        4.43        2.00      2.28 o
  -1  16   1        6.36        7.54      2.07 o
   0  16   1       26.62       23.70      1.90 o
   1  16   1      141.63      144.33      3.58 o
   2  16   1      130.18      131.35      4.07 o
   3  16   1       24.06       22.41      4.20 o
   4  16   1        0.03       -2.86      2.69 o
   5  16   1       18.72       18.99      3.38 o
   6  16   1      137.46      133.41      3.55 o
   7  16   1       29.74       30.18      2.79 o
   8  16   1        0.04       -3.05      4.97 o
   9  16   1        0.00       -1.40      3.20 o
  10  16   1       47.95       47.89      4.52 o
  11  16   1       22.88       28.08     17.26 o
  12  16   1       25.99       18.86      6.00 o
  13  16   1       20.36       17.59     11.42 o
 -12  17   1       95.09      104.60     23.18 o
 -11  17   1        8.62       15.20      5.40 o
 -10  17   1       10.01        0.93      3.58 o
  -9  17   1       19.94       21.12      3.53 o
  -8  17   1       92.47       85.41      7.12 o
  -7  17   1       54.44       55.46      5.34 o
  -6  17   1       13.98        1.43      4.94 o
  -5  17   1       10.60       11.23      3.40 o
  -4  17   1       75.05       80.35      6.47 o
  -3  17   1      105.50      112.43      4.59 o
  -2  17   1      308.51      305.97      8.70 o
  -1  17   1       62.84       64.58      3.01 o
   0  17   1      239.79      238.86      5.19 o
   1  17   1      146.83      157.78      8.67 o
   2  17   1      159.31      149.98      4.49 o
   3  17   1       15.37        9.27      2.83 o
   4  17   1      114.24      124.43      5.13 o
   5  17   1       65.09       60.11      2.93 o
   6  17   1       66.36       75.00      3.36 o
   7  17   1        0.41       -0.76      2.42 o
   8  17   1       91.14       94.96      5.82 o
   9  17   1       20.51       13.83      5.68 o
  10  17   1       88.49       96.32      6.26 o
  11  17   1        1.68       -1.08      7.03 o
  12  17   1       43.58       54.24      6.96 o
 -11  18   1        4.10        6.71      4.99 o
 -10  18   1      111.00      122.94      5.73 o
  -9  18   1      108.69      110.41      8.61 o
  -8  18   1        0.10       -2.64      3.68 o
  -7  18   1      126.30      122.03     13.48 o
  -6  18   1       23.03       15.06      8.26 o
  -5  18   1        1.49        0.10      3.89 o
  -4  18   1       11.57        8.09      3.30 o
  -3  18   1       48.26       52.89      3.81 o
  -2  18   1      306.76      317.66      7.66 o
  -1  18   1       32.08       33.73      3.30 o
   0  18   1        0.03        2.33      1.88 o
   1  18   1        6.61        7.75      1.63 o
   2  18   1        3.41        9.27      2.98 o
   3  18   1      100.14      113.21      5.49 o
   4  18   1       24.54       19.50      8.16 o
   5  18   1      145.18      132.69      4.23 o
   6  18   1        1.00       -0.91      2.27 o
   7  18   1       21.61       27.81      3.34 o
   8  18   1        0.13       -2.91      2.90 o
   9  18   1        4.46        6.12      3.44 o
  10  18   1      102.61      114.18      5.59 o
  11  18   1        5.79        0.50      5.28 o
 -10  19   1       97.63      108.48      5.33 o
  -9  19   1        5.91        5.79      3.37 o
  -8  19   1        0.86       -0.81      2.89 o
  -7  19   1       40.25       47.12      7.97 o
  -6  19   1       35.38       42.78     10.60 o
  -5  19   1        1.09        0.41      4.69 o
  -4  19   1       57.97       64.46      4.36 o
  -3  19   1       17.41       17.78      4.44 o
  -2  19   1      129.58      125.50      9.99 o
  -1  19   1      146.92      140.05      5.45 o
   0  19   1      167.91      153.60      3.43 o
   1  19   1       45.16       40.02      3.32 o
   2  19   1       11.41       11.91      2.36 o
   3  19   1       36.01       42.09      2.86 o
   4  19   1        9.24       11.01      2.38 o
   5  19   1       64.53       67.26      2.92 o
   6  19   1       21.79       23.40      2.69 o
   7  19   1      114.32      117.25      6.16 o
   8  19   1        0.33       -4.73      4.46 o
   9  19   1       62.90       58.75      4.51 o
  10  19   1       32.38       26.50      4.35 o
  -9  20   1       47.35       55.52      4.33 o
  -8  20   1      194.57      198.52      7.56 o
  -7  20   1        2.34        1.57      3.47 o
  -6  20   1       35.41       32.68      3.37 o
  -5  20   1       32.61       34.36      5.63 o
  -4  20   1       20.53       10.69      6.12 o
  -3  20   1       11.41       10.23      3.88 o
  -2  20   1       23.42       24.94      3.83 o
  -1  20   1       11.39       17.13      2.95 o
   0  20   1       79.55       78.33      3.62 o
   1  20   1        8.03        5.24      3.42 o
   2  20   1        0.06        0.27      1.91 o
   3  20   1        5.79        2.15      2.25 o
   4  20   1        8.50        6.86      2.10 o
   5  20   1       17.09       13.15      2.53 o
   6  20   1        1.19       -1.43      2.39 o
   7  20   1      124.48      132.10      8.09 o
   8  20   1      198.02      217.43      6.59 o
  -7  21   1        4.09        0.57      5.63 o
  -5  21   1       33.86       31.56      7.64 o
  -4  21   1       66.81       68.38      8.22 o
  -3  21   1       51.58       53.30      4.90 o
  -2  21   1       59.97       70.76      4.90 o
  -1  21   1       36.82       35.43      2.72 o
   0  21   1       13.57       15.50      2.77 o
   1  21   1       44.05       47.32      2.66 o
   2  21   1       24.85       25.83      2.42 o
   3  21   1       55.26       57.01      2.80 o
   4  21   1        5.26        6.88      2.20 o
   5  21   1       34.98       33.72      2.96 o
   6  21   1        8.06        7.93      3.37 o
   7  21   1       22.43       34.02      5.34 o
  -4  22   1        0.03       -2.79      6.41 o
  -3  22   1       91.33      110.11      6.24 o
  -2  22   1        0.09       -2.34      2.55 o
  -1  22   1        9.57       11.97      2.28 o
   0  22   1        3.27        0.42      2.44 o
   1  22   1      112.29      105.66      3.79 o
   2  22   1        0.29        2.32      2.25 o
   3  22   1        0.27       -2.35      2.64 o
   4  22   1        2.69       -0.78      2.43 o
 -18   0   2        4.52       -7.07     11.42 o
 -17   0   2        4.72       -4.11      9.78 o
 -16   0   2       36.93       30.90     11.51 o
 -15   0   2       35.48       25.97     10.77 o
 -14   0   2       75.76       72.54      7.87 o
 -13   0   2      242.45      276.75     11.50 o
 -12   0   2     2259.63     2172.71     35.12 o
 -11   0   2     1829.21     1722.95     30.89 o
 -10   0   2     3111.67     3018.95     36.38 o
  -9   0   2     5207.09     5151.33     57.21 o
  -8   0   2      796.13      763.90     16.98 o
  -7   0   2       22.75       29.19      2.44 o
  -6   0   2     1088.73     1139.71     12.35 o
  -5   0   2     6938.52     7285.14     73.25 o
  -4   0   2     8935.61     9512.86     94.50 o
  -3   0   2     1288.06     1289.02     15.60 o
  -2   0   2    23060.30    24202.77    241.67 o
  -1   0   2      353.00      285.78      5.49 o
   0   0   2    23262.12    16326.62    294.38 o
   1   0   2       14.81       11.11      0.86 o
   2   0   2      760.84      756.73      6.58 o
   3   0   2       69.30       86.71      2.29 o
   4   0   2     6300.13     6737.25     54.64 o
   5   0   2      261.80      328.20      4.64 o
   6   0   2      319.48      432.84      5.81 o
   7   0   2        5.59       16.53      2.14 o
   8   0   2       91.01       77.01      3.28 o
   9   0   2      250.42      255.28      7.43 o
  10   0   2       51.13       38.59      6.23 o
  11   0   2        6.02       -2.74      3.69 o
  12   0   2       32.47       33.05      4.84 o
  13   0   2       95.67      105.99      9.93 o
  14   0   2      255.50      241.79      9.64 o
  15   0   2      238.40      247.45     18.16 o
  16   0   2       19.42        4.93     10.52 o
  17   0   2        0.10        7.23     11.42 o
  18   0   2       66.76       67.39     14.96 o
 -18   1   2       26.56       13.10      8.92 o
 -17   1   2       56.79       61.12      9.90 o
 -16   1   2        5.62        2.74      7.36 o
 -15   1   2       11.37        7.47      9.39 o
 -14   1   2      265.23      252.15      9.44 o
 -13   1   2       71.77       68.61      5.07 o
 -12   1   2      197.53      210.30      7.14 o
 -11   1   2     1579.29     1560.10     15.72 o
 -10   1   2      775.67      733.81      9.06 o
  -9   1   2      455.15      462.85      5.98 o
  -8   1   2      332.48      391.31      4.73 o
  -7   1   2     1816.85     1817.74     13.17 o
  -6   1   2      617.33      677.21      6.27 o
  -5   1   2      175.84      183.79      2.90 o
  -4   1   2     6913.04     7594.81     50.08 o
  -3   1   2      663.44      685.71      5.44 o
  -2   1   2     4287.70     4357.13     29.13 o
  -1   1   2       90.25       68.35      1.21 o
   0   1   2     2493.23     2527.14     54.60 o
   1   1   2      449.21      467.71      2.72 o
   2   1   2     9533.73     9786.36     49.73 o
   3   1   2      270.30      294.39      2.35 o
   4   1   2      468.87      487.49      3.72 o
   5   1   2     1968.42     2062.63     12.18 o
   6   1   2     1010.88     1079.24      7.65 o
   7   1   2      713.36      835.88      7.49 o
   8   1   2     2042.53     2030.36     16.19 o
   9   1   2      891.66      858.26      9.77 o
  10   1   2      171.49      173.22      4.50 o
  11   1   2      128.63      103.99      4.56 o
  12   1   2       78.51       78.73      4.47 o
  13   1   2      479.94      472.39      8.26 o
  14   1   2       42.33       44.21      5.29 o
  15   1   2        3.36        5.72      4.66 o
  16   1   2       12.43       16.24     18.94 o
  17   1   2       62.76       56.99      9.51 o
  18   1   2       56.32       64.58     10.39 o
 -18   2   2       25.34       27.73     11.63 o
 -17   2   2        5.01       -0.31      7.45 o
 -16   2   2       15.56       12.37      5.93 o
 -15   2   2       19.49       23.56      5.75 o
 -14   2   2      522.09      531.31     12.99 o
 -13   2   2       10.14        9.34      4.54 o
 -12   2   2     1059.87     1017.47     14.69 o
 -11   2   2      235.52      225.13     11.28 o
 -10   2   2     1292.44     1242.39     12.88 o
  -9   2   2       41.75       45.25      2.22 o
  -8   2   2      420.60      424.06      4.44 o
  -7   2   2        2.42        1.16      1.15 o
  -6   2   2      970.66     1051.14      8.05 o
  -5   2   2      698.48      785.83      6.19 o
  -4   2   2     8125.47     9030.39     53.34 o
  -3   2   2     4721.99     5152.09     27.73 o
  -2   2   2        5.97        2.13      0.51 o
  -1   2   2      248.28      240.17      2.49 o
   0   2   2     6904.87     6945.08     48.81 o
   1   2   2     2517.85     2626.18     13.03 o
   2   2   2     2793.22     2939.24     13.59 o
   3   2   2     3768.43     4007.46     19.09 o
   4   2   2      187.06      179.56      2.11 o
   5   2   2     1862.93     2118.21     12.44 o
   6   2   2        4.51        0.33      1.08 o
   7   2   2      169.33      165.97      3.66 o
   8   2   2        5.83        8.40      1.47 o
   9   2   2      771.68      716.86      7.36 o
  10   2   2       48.89       42.15      2.45 o
  11   2   2      320.00      316.40      6.36 o
  12   2   2       69.69       64.61      4.26 o
  13   2   2       47.92       49.20      5.68 o
  14   2   2       17.45       20.18      4.80 o
  15   2   2      308.19      334.24     10.02 o
  16   2   2       38.22       38.49      6.79 o
  17   2   2        1.18        2.74      7.96 o
  18   2   2        5.98       10.34      8.92 o
 -18   3   2        0.96      -10.63      9.53 o
 -17   3   2       88.64       90.09     13.68 o
 -16   3   2       20.62       20.57      6.35 o
 -15   3   2       22.86       25.67      8.05 o
 -14   3   2       74.98       82.58     10.55 o
 -13   3   2      136.43      143.25     12.67 o
 -12   3   2      230.28      234.93      8.70 o
 -11   3   2       42.17       37.02      3.15 o
 -10   3   2      527.01      517.38      6.69 o
  -9   3   2       43.90       42.72      1.90 o
  -8   3   2      821.39      791.76     11.05 o
  -7   3   2      292.23      343.28      4.36 o
  -6   3   2      942.40     1149.34      9.23 o
  -5   3   2     1340.04     1416.14      9.38 o
  -4   3   2     4041.24     4448.41     25.17 o
  -3   3   2      141.12      116.18      1.37 o
  -2   3   2    13122.69    14149.30     88.75 o
  -1   3   2     3572.88     3868.68     27.53 o
   0   3   2    37271.16    38636.86    363.74 o
   1   3   2     2976.79     3053.66     20.08 o
   2   3   2    13795.91    13522.07     63.33 o
   3   3   2     8947.54     9414.74     47.14 o
   4   3   2     1090.59     1400.00      8.01 o
   5   3   2     1116.33     1179.36      7.52 o
   6   3   2       92.86      119.43      2.24 o
   7   3   2      225.85      200.83      2.88 o
   8   3   2       68.18       56.37      2.39 o
   9   3   2     1708.88     1665.79     13.16 o
  10   3   2       21.10       19.51      2.26 o
  11   3   2      470.21      439.93      8.32 o
  12   3   2        5.31        3.98      4.58 o
  13   3   2       46.78       46.47      5.78 o
  14   3   2       17.96       38.00      5.84 o
  15   3   2       98.45      104.21      6.73 o
  16   3   2       58.55       68.14      9.32 o
  17   3   2        9.76       18.58      6.96 o
  18   3   2        0.01        0.14      8.65 o
 -18   4   2       35.48       42.99      9.56 o
 -17   4   2        1.95       -6.35      6.25 o
 -16   4   2      228.42      241.71     17.44 o
 -15   4   2        1.54       -2.57      5.23 o
 -14   4   2       34.30       46.17      6.50 o
 -13   4   2       28.27       18.95      4.92 o
 -12   4   2      101.97      113.87      6.49 o
 -11   4   2        0.00       -4.65      3.10 o
 -10   4   2       56.48       56.83      2.83 o
  -9   4   2      763.47      750.10      7.19 o
  -8   4   2      137.55      122.33      2.77 o
  -7   4   2       42.77       47.55      1.71 o
  -6   4   2      459.53      517.97      4.53 o
  -5   4   2       89.65      103.44      2.02 o
  -4   4   2    10013.80    11108.34     72.05 o
  -3   4   2      986.26      934.00      6.53 o
  -2   4   2    21558.77    22967.09    128.38 o
  -1   4   2      293.03      264.54      2.63 o
   0   4   2     2953.71     2999.81     37.02 o
   1   4   2     1743.64     1675.35     14.43 o
   2   4   2    18863.97    19886.30    136.75 o
   3   4   2      217.21      167.64      1.61 o
   4   4   2      938.24      923.02      5.77 o
   5   4   2     2518.70     2896.47     15.04 o
   6   4   2      174.18      198.49      2.41 o
   7   4   2      278.28      315.64      3.38 o
   8   4   2      717.49      744.71      6.34 o
   9   4   2     2028.45     1981.66     14.14 o
  10   4   2      389.29      383.79      5.99 o
  11   4   2       42.60       25.13      4.68 o
  12   4   2       14.42       24.21      4.95 o
  13   4   2       14.29       19.36      5.10 o
  14   4   2        8.07        2.43      5.23 o
  15   4   2        0.00       -4.48      5.35 o
  16   4   2        1.30       -6.26      5.13 o
  17   4   2        0.22        0.47      5.62 o
  18   4   2       20.99       11.10      9.20 o
 -18   5   2        0.65       -6.08      8.23 o
 -17   5   2      265.18      277.71     11.98 o
 -16   5   2       11.34        3.99      6.09 o
 -15   5   2       23.67       25.64      6.24 o
 -14   5   2      187.29      183.96      8.71 o
 -13   5   2        0.04       -3.82      4.66 o
 -12   5   2       55.66       55.69     10.12 o
 -11   5   2      239.02      237.26      6.83 o
 -10   5   2      361.60      308.30      5.18 o
  -9   5   2      235.45      244.99      4.40 o
  -8   5   2      265.83      269.03      3.64 o
  -7   5   2       95.58       97.04      2.17 o
  -6   5   2       22.46       22.89      1.14 o
  -5   5   2     2990.93     3000.43     17.50 o
  -4   5   2     3295.72     3974.65     24.36 o
  -3   5   2      186.71      213.05      2.37 o
  -2   5   2      878.34     1027.21      6.24 o
  -1   5   2     1611.47     1772.56     14.18 o
   0   5   2      585.99      695.53      7.66 o
   1   5   2      279.50      278.62      6.82 o
   2   5   2       61.09       74.49      1.65 o
   3   5   2     3358.17     3332.35     16.71 o
   4   5   2        0.31        0.49      0.82 o
   5   5   2      351.57      356.93      3.20 o
   6   5   2     1267.14     1307.79      7.78 o
   7   5   2       30.21       34.07      1.46 o
   8   5   2       91.54       82.75      2.21 o
   9   5   2      824.74      818.36      7.40 o
  10   5   2      644.81      572.41      7.92 o
  11   5   2      328.04      293.04     13.69 o
  12   5   2       24.66       21.02      4.62 o
  13   5   2       20.16       15.07      5.18 o
  14   5   2      111.45      115.49      7.43 o
  15   5   2        7.53        0.03      5.71 o
  16   5   2       15.63       18.11      5.69 o
  17   5   2        0.80       -1.07      5.63 o
  18   5   2       12.58       10.42      7.34 o
 -18   6   2       27.84       32.21      9.43 o
 -17   6   2       36.79       40.47      8.88 o
 -16   6   2        2.01       -8.00      5.79 o
 -15   6   2      126.76      123.88      8.16 o
 -14   6   2       39.74       34.63      5.82 o
 -13   6   2       27.84       33.15      5.41 o
 -12   6   2        0.29        0.25      4.82 o
 -11   6   2      132.14      134.45      4.72 o
 -10   6   2      160.58      138.08      3.77 o
  -9   6   2      186.50      183.90      4.46 o
  -8   6   2      572.52      486.45      6.05 o
  -7   6   2      210.43      220.01      3.26 o
  -6   6   2     1111.21     1104.27      7.88 o
  -5   6   2      274.88      297.94      2.98 o
  -4   6   2     3557.03     3737.77     23.07 o
  -3   6   2     1366.58     1414.40      8.82 o
  -2   6   2     6629.49     7527.39     47.80 o
  -1   6   2      470.54      455.09      5.09 o
   0   6   2      322.82      377.17      6.39 o
   1   6   2     1487.66     1537.84     14.96 o
   2   6   2      102.60      124.14      1.90 o
   3   6   2       61.43       81.88      1.49 o
   4   6   2     6552.35     6995.41     35.71 o
   5   6   2       81.86       74.39      1.89 o
   6   6   2     1926.05     1904.43     10.64 o
   7   6   2       26.74       37.54      1.62 o
   8   6   2     1730.81     1783.11     12.29 o
   9   6   2        9.28       16.48      2.00 o
  10   6   2      131.52      125.77      6.01 o
  11   6   2       39.87       32.03      5.90 o
  12   6   2       48.15       39.73      5.23 o
  13   6   2        7.61       13.44      5.19 o
  14   6   2       31.22       22.84      5.75 o
  15   6   2        8.62        9.31      7.76 o
  16   6   2        7.44        9.69     13.85 o
  17   6   2       11.81       15.87      7.00 o
  18   6   2        4.58       13.64     13.40 o
 -17   7   2      109.32      104.75     10.73 o
 -16   7   2        0.88       -2.97      6.77 o
 -15   7   2       16.63       17.34      7.70 o
 -14   7   2       49.33       43.57      6.44 o
 -13   7   2       76.42       84.67      8.99 o
 -12   7   2       73.29       62.97      5.78 o
 -11   7   2      159.09      173.49      5.43 o
 -10   7   2      157.56      145.18      3.91 o
  -9   7   2      187.40      158.94      3.81 o
  -8   7   2      706.99      652.49      8.00 o
  -7   7   2      999.56     1029.81      8.19 o
  -6   7   2      887.55      905.07      6.76 o
  -5   7   2       24.69       38.46      1.34 o
  -4   7   2     3730.40     3909.26     23.85 o
  -3   7   2       69.39       58.68      1.44 o
  -2   7   2      455.05      503.35      5.22 o
  -1   7   2      288.29      304.88      3.11 o
   0   7   2     5846.20     6474.17     97.96 o
   1   7   2       69.34       56.63      2.19 o
   2   7   2     2980.50     3328.53     22.90 o
   3   7   2     1649.55     1759.41     12.10 o
   4   7   2     4191.38     4268.90     22.16 o
   5   7   2      119.21      110.85      1.98 o
   6   7   2      169.08      197.65      2.83 o
   7   7   2      321.64      336.50      3.62 o
   8   7   2     2691.14     2611.79     16.91 o
   9   7   2       90.51      102.27      3.17 o
  10   7   2      430.41      386.74      7.56 o
  11   7   2       30.28       29.50      5.58 o
  12   7   2        0.24       -0.11      4.58 o
  13   7   2        9.32        3.96      7.38 o
  14   7   2        4.17        3.64      6.51 o
  15   7   2       72.32       93.69      9.45 o
  16   7   2        7.52        8.01      7.81 o
  17   7   2       18.05       16.51      7.16 o
 -17   8   2        0.93        1.66      8.26 o
 -16   8   2       21.68       21.24      7.98 o
 -15   8   2       55.38       62.76      8.80 o
 -14   8   2        4.38        8.57      6.80 o
 -13   8   2       27.27       29.05      6.62 o
 -12   8   2       64.24       65.94      5.76 o
 -11   8   2        0.58       -1.69      2.96 o
 -10   8   2      570.31      558.49      7.41 o
  -9   8   2      605.38      572.02      6.72 o
  -8   8   2     1073.77      991.16      9.65 o
  -7   8   2        0.20       -2.04      1.36 o
  -6   8   2      756.49      669.88      6.65 o
  -5   8   2      152.69      163.98      2.90 o
  -4   8   2      201.92      172.01      3.54 o
  -3   8   2     2005.60     2162.62     17.65 o
  -2   8   2     2014.01     2231.59     18.15 o
  -1   8   2        3.51        3.37      0.81 o
   0   8   2      323.05      369.06      7.65 o
   1   8   2       38.71       31.63      1.52 o
   2   8   2      985.78     1127.63      8.06 o
   3   8   2       25.03       36.80      1.71 o
   4   8   2        3.15       11.42      0.94 o
   5   8   2      269.36      238.77      2.71 o
   6   8   2       12.76       10.02      1.37 o
   7   8   2      190.59      139.99      2.93 o
   8   8   2     1478.01     1468.54     10.12 o
   9   8   2      378.32      335.22      4.90 o
  10   8   2       35.05       33.87      2.82 o
  11   8   2      124.15      118.85      5.18 o
  12   8   2       52.26       57.86      7.03 o
  13   8   2        0.93       -6.98     12.37 o
  14   8   2        0.34       -9.27      6.18 o
  15   8   2       29.61       45.16     10.15 o
  16   8   2        2.20        0.56      7.44 o
  17   8   2       23.00       23.27      7.52 o
 -17   9   2      148.66      176.22     12.40 o
 -16   9   2        2.02        0.69      7.48 o
 -15   9   2       35.18       -0.57      7.37 o
 -14   9   2       24.34       17.68      7.03 o
 -13   9   2      327.14      328.92     13.05 o
 -12   9   2      183.16      164.93      7.31 o
 -11   9   2      138.15      140.43      5.21 o
 -10   9   2      113.73      112.60      5.35 o
  -9   9   2      652.65      659.85      7.76 o
  -8   9   2      136.12      124.60      3.34 o
  -7   9   2      298.00      313.73      3.90 o
  -6   9   2      673.45      719.50      7.88 o
  -5   9   2      272.02      295.88      4.17 o
  -4   9   2      437.38      469.94      4.56 o
  -3   9   2     1553.54     1491.66     14.43 o
  -2   9   2      137.73      161.13      2.70 o
  -1   9   2     3255.43     3386.22     26.88 o
   0   9   2      311.71      302.62      4.75 o
   1   9   2      771.56      896.51     10.07 o
   2   9   2        0.00        0.70      0.98 o
   3   9   2      303.07      287.56      3.58 o
   4   9   2       18.81       26.11      1.23 o
   5   9   2     1235.53     1215.28      8.25 o
   6   9   2      342.08      299.37      3.64 o
   7   9   2      880.31      932.26      8.13 o
   8   9   2       95.26       81.23      3.02 o
   9   9   2       59.64       62.34      3.06 o
  10   9   2       91.54       80.90      3.75 o
  11   9   2      138.93      115.25      5.73 o
  12   9   2        2.81        5.06      5.55 o
  13   9   2       24.40       26.00      6.82 o
  14   9   2       18.68       15.49      6.86 o
  15   9   2        0.97      -10.79      7.19 o
  16   9   2       98.94      120.52     10.92 o
  17   9   2      146.10      155.32     10.14 o
 -16  10   2      128.88      129.09     10.91 o
 -15  10   2       66.42       77.16      9.16 o
 -14  10   2       10.47        2.16     10.11 o
 -13  10   2        0.33       -5.46      6.74 o
 -12  10   2        7.80        1.03      4.13 o
 -11  10   2      241.05      243.18      6.55 o
 -10  10   2       21.20       30.16      4.66 o
  -9  10   2       34.15       35.21      2.98 o
  -8  10   2      687.02      673.90      7.96 o
  -7  10   2       46.40       47.80      2.06 o
  -6  10   2     3313.84     3231.89     26.36 o
  -5  10   2      345.32      320.64      4.82 o
  -4  10   2       80.87       96.68      3.50 o
  -3  10   2      824.66      881.68     10.14 o
  -2  10   2      172.69      212.26      3.16 o
  -1  10   2      387.20      413.72      4.33 o
   0  10   2       22.62       24.18      1.58 o
   1  10   2       89.26       89.93      2.47 o
   2  10   2      283.53      292.72      3.67 o
   3  10   2        0.39       -1.27      1.26 o
   4  10   2      107.64      117.76      2.66 o
   5  10   2      507.31      467.33      4.21 o
   6  10   2      653.40      644.12      5.50 o
   7  10   2      132.66      129.68      3.11 o
   8  10   2      118.28      133.84      4.61 o
   9  10   2        7.96        9.60      2.35 o
  10  10   2       57.79       60.25      4.87 o
  11  10   2       30.45       34.39      6.54 o
  12  10   2        5.07       -5.90      5.58 o
  13  10   2        8.08       14.49      6.30 o
  14  10   2        0.83       -8.51      6.60 o
  15  10   2       42.99       45.40      8.42 o
  16  10   2       25.80       41.82      9.33 o
 -16  11   2       19.60       32.74      8.61 o
 -15  11   2        6.18        0.90     11.46 o
 -14  11   2        0.30      -11.16      7.44 o
 -13  11   2        5.81        2.51      6.32 o
 -12  11   2       24.83       22.76      4.54 o
 -11  11   2        4.42        6.44      3.08 o
 -10  11   2      161.76      142.53      4.96 o
  -9  11   2        1.80       -3.67      2.44 o
  -8  11   2      170.35      174.17      5.71 o
  -7  11   2       24.05       18.85      1.88 o
  -6  11   2      173.60      133.57      7.72 o
  -5  11   2       20.95       25.17      2.34 o
  -4  11   2      988.51     1011.68     10.88 o
  -3  11   2     1019.52     1008.89      9.55 o
  -2  11   2      519.41      498.91      6.05 o
  -1  11   2      649.94      645.86      6.21 o
   0  11   2      984.46      959.38     10.15 o
   1  11   2     1187.18     1161.34     12.38 o
   2  11   2       92.27       80.76      2.37 o
   3  11   2        8.71       11.45      1.49 o
   4  11   2        0.18       -0.19      1.73 o
   5  11   2       83.66       75.62      1.96 o
   6  11   2        0.84        0.61      1.44 o
   7  11   2       96.46      106.30      3.12 o
   8  11   2        8.54        3.91      2.20 o
   9  11   2       16.13       12.87      2.65 o
  10  11   2       17.71       18.60      3.19 o
  11  11   2       78.77       69.39      5.23 o
  12  11   2       61.14       59.63      7.24 o
  13  11   2       61.69       56.65      7.87 o
  14  11   2        1.05       -2.93      6.40 o
  15  11   2        0.43       -1.36     13.52 o
  16  11   2       24.63       39.61      8.69 o
 -16  12   2        0.00       -8.25      7.32 o
 -15  12   2        0.04       -4.12      7.15 o
 -14  12   2       34.23       30.99      9.53 o
 -13  12   2        6.08       11.05      6.69 o
 -12  12   2       91.33       79.76      5.57 o
 -11  12   2       49.88       47.53      4.35 o
 -10  12   2       66.95       67.51      3.82 o
  -9  12   2      264.29      259.87      7.44 o
  -8  12   2        9.85       10.56      2.27 o
  -7  12   2       34.96       33.77      2.53 o
  -6  12   2        0.25       -2.40      2.17 o
  -5  12   2       17.24       12.93      2.20 o
  -4  12   2      443.17      427.42      7.38 o
  -3  12   2        0.40        0.48      1.92 o
  -2  12   2        6.82       12.47      1.75 o
  -1  12   2      223.33      208.58      3.52 o
   0  12   2       40.56       38.81      2.38 o
   1  12   2     2133.92     2154.97     21.19 o
   2  12   2      249.82      249.14      4.55 o
   3  12   2      317.43      299.72      4.12 o
   4  12   2      151.95      144.94      3.11 o
   5  12   2      207.19      194.98      3.40 o
   6  12   2       42.71       39.05      1.93 o
   7  12   2      283.09      279.43      4.98 o
   8  12   2      183.74      179.47      4.51 o
   9  12   2       33.73       30.77      3.16 o
  10  12   2        4.31        4.35      3.71 o
  11  12   2      113.85      112.65      6.13 o
  12  12   2        8.89       12.76      6.14 o
  13  12   2       18.23       19.25      6.82 o
  14  12   2       67.76       76.38      8.80 o
  15  12   2      129.89      156.80     18.86 o
 -15  13   2        0.21       -2.79      7.18 o
 -14  13   2       98.95      113.44      9.51 o
 -13  13   2        6.53        6.81      6.35 o
 -12  13   2        0.26       -0.18      4.17 o
 -11  13   2       19.16       14.27      3.38 o
 -10  13   2      113.32      129.40      4.98 o
  -9  13   2       15.28       15.81      2.83 o
  -8  13   2        4.73        0.58      2.94 o
  -7  13   2       15.01       17.71      4.02 o
  -6  13   2      149.47      146.64      4.54 o
  -5  13   2      911.55      904.96     13.15 o
  -4  13   2       34.63       45.58      4.06 o
  -3  13   2       94.02       90.66      3.73 o
  -2  13   2      354.54      342.05      5.82 o
  -1  13   2     1122.49     1104.79     16.08 o
   0  13   2      133.47      131.74      5.00 o
   1  13   2       53.43       58.32      2.99 o
   2  13   2      107.68       80.01      2.71 o
   3  13   2       60.90       66.48      2.39 o
   4  13   2       37.93       40.54      3.22 o
   5  13   2        5.22        5.41      1.43 o
   6  13   2       33.78       25.84      1.94 o
   7  13   2       90.54       94.12      3.58 o
   8  13   2       14.11       14.43      2.60 o
   9  13   2       30.16       34.18      3.65 o
  10  13   2        1.35       -0.08      3.06 o
  11  13   2        0.61       -4.74      4.03 o
  12  13   2       18.38       15.29      4.63 o
  13  13   2       50.11       59.94     10.23 o
  14  13   2       43.14       39.01      8.13 o
  15  13   2        5.37        8.78      7.52 o
 -14  14   2       35.06       38.21     13.77 o
 -13  14   2        0.20        5.44      6.29 o
 -12  14   2       74.06       71.91      6.47 o
 -11  14   2      122.79      118.42      8.04 o
 -10  14   2      285.68      268.20      6.29 o
  -9  14   2      398.22      415.11      8.47 o
  -8  14   2       18.89       20.96      3.64 o
  -7  14   2       53.25       58.31      2.82 o
  -6  14   2      132.22      139.42      7.29 o
  -5  14   2      102.27       90.11      5.28 o
  -4  14   2       60.20       58.63      3.56 o
  -3  14   2        6.33        5.36      2.42 o
  -2  14   2      153.25      144.24      4.12 o
  -1  14   2        1.28        3.48      1.81 o
   0  14   2       19.02       22.49      2.02 o
   1  14   2        4.79        6.69      2.41 o
   2  14   2       26.41       30.34      1.82 o
   3  14   2     1486.62     1443.93     13.23 o
   4  14   2       10.81        8.50      2.10 o
   5  14   2       96.41       91.04      3.34 o
   6  14   2        1.14        1.17      1.68 o
   7  14   2       25.20       24.67      2.42 o
   8  14   2       17.11       23.46      5.43 o
   9  14   2       11.42       11.34      2.96 o
  10  14   2      164.85      158.05      5.52 o
  11  14   2       16.66       16.93      5.54 o
  12  14   2       80.55       95.36      6.10 o
  13  14   2      104.33      109.38      8.96 o
  14  14   2       50.71       61.96      8.34 o
 -14  15   2        2.28        6.40      7.05 o
 -13  15   2       69.12       72.30      7.18 o
 -12  15   2      239.82      247.74      8.41 o
 -11  15   2      300.98      298.05      7.08 o
 -10  15   2       69.79       64.02      4.36 o
  -9  15   2       36.21       28.69      3.45 o
  -8  15   2       58.04       58.74      4.12 o
  -7  15   2       19.32       18.94      2.76 o
  -6  15   2      206.69      200.61      8.35 o
  -5  15   2      387.21      415.07      9.87 o
  -4  15   2       71.45       66.60      3.77 o
  -3  15   2       44.87       50.66      3.24 o
  -2  15   2        1.39       -0.66      2.14 o
  -1  15   2       13.47       12.63      2.11 o
   0  15   2       55.04       60.14      2.17 o
   1  15   2       14.43       16.34      1.87 o
   2  15   2       14.95       17.82      1.80 o
   3  15   2      405.36      397.57      5.46 o
   4  15   2       48.18       45.72      3.96 o
   5  15   2       53.52       65.30      2.19 o
   6  15   2      112.50      113.83      3.32 o
   7  15   2       47.71       53.77      3.33 o
   8  15   2        2.10       -0.30      3.88 o
   9  15   2       68.34       69.84      3.91 o
  10  15   2       12.84       13.72      3.36 o
  11  15   2      117.13      129.16      6.46 o
  12  15   2       52.27       52.21      5.65 o
  13  15   2       10.69        7.06      6.69 o
 -13  16   2        4.04        5.23      6.00 o
 -12  16   2       37.31       47.06      6.33 o
 -11  16   2       16.11        8.97      4.19 o
 -10  16   2       31.35       32.54      3.91 o
  -9  16   2        4.05        0.05      4.58 o
  -8  16   2      190.45      197.55      5.40 o
  -7  16   2       44.87       34.84      4.75 o
  -6  16   2        6.05        0.70      4.51 o
  -5  16   2       78.95       73.33      4.45 o
  -4  16   2        3.77        3.54      2.93 o
  -3  16   2       27.43       20.24      2.95 o
  -2  16   2       49.26       45.94      3.11 o
  -1  16   2       23.41       19.61      3.38 o
   0  16   2      315.04      303.00      5.40 o
   1  16   2       35.55       31.21      1.42 o
   2  16   2      383.43      388.48      6.44 o
   3  16   2       17.51       14.84      2.75 o
   4  16   2       94.32       99.67      3.97 o
   5  16   2       31.19       24.84      2.96 o
   6  16   2       61.51       65.20      3.48 o
   7  16   2       23.13       22.18      2.89 o
   8  16   2        2.96        3.56      3.95 o
   9  16   2        2.66        4.87      3.37 o
  10  16   2       93.55       88.06      5.20 o
  11  16   2        0.21       -1.45     10.48 o
  12  16   2      147.34      160.02     12.45 o
  13  16   2        6.14        7.41      6.51 o
 -12  17   2        1.26        2.60      6.82 o
 -11  17   2       38.80       35.80      4.36 o
 -10  17   2      138.68      146.45     14.08 o
  -9  17   2        3.09       -0.38      3.98 o
  -8  17   2        4.95        8.40      2.79 o
  -7  17   2       29.39       23.20      5.47 o
  -6  17   2      168.85      169.49      8.74 o
  -5  17   2        0.03       -3.74      3.63 o
  -4  17   2       20.58       19.77      4.14 o
  -3  17   2       29.36       33.91      3.37 o
  -2  17   2      122.46      119.62      6.52 o
  -1  17   2        0.24       -3.19      2.30 o
   0  17   2      219.15      222.18      5.42 o
   1  17   2       66.68       71.50      2.39 o
   2  17   2        2.95        2.50      1.83 o
   3  17   2        2.33       -0.39      1.94 o
   4  17   2      102.14       99.30      2.88 o
   5  17   2      169.13      174.24      4.18 o
   6  17   2       69.38       73.36      3.23 o
   7  17   2       54.84       57.65      4.95 o
   8  17   2       95.60       99.91      8.51 o
   9  17   2       30.97       28.72      3.95 o
  10  17   2      135.72      137.26      6.29 o
  11  17   2        0.52        0.61      6.82 o
  12  17   2       62.28       65.03      7.44 o
 -11  18   2       41.78       46.11      4.62 o
 -10  18   2       37.40       42.55      4.20 o
  -9  18   2       66.44       77.29      4.34 o
  -8  18   2      170.64      170.16      5.22 o
  -7  18   2        8.38        3.77      3.09 o
  -6  18   2      177.36      191.06      9.05 o
  -5  18   2      100.36      102.97      6.66 o
  -4  18   2        3.64        8.25      3.36 o
  -3  18   2      569.38      563.09      9.57 o
  -2  18   2        5.17        7.94      2.84 o
  -1  18   2       62.44       52.75      3.80 o
   0  18   2       46.31       43.13      3.36 o
   1  18   2        0.01        1.20      1.68 o
   2  18   2      318.86      314.70      6.73 o
   3  18   2      306.41      306.67      4.51 o
   4  18   2       67.62       73.17      2.70 o
   5  18   2        4.52        3.10      2.08 o
   6  18   2       24.91       24.91      3.70 o
   7  18   2        0.00        0.93      2.95 o
   8  18   2       10.80        7.83      7.31 o
   9  18   2        5.24        7.92      4.02 o
  10  18   2        3.52        0.68      3.82 o
  11  18   2        8.74        9.11      5.55 o
 -10  19   2       45.02       50.24      4.41 o
  -9  19   2        2.90        2.26      3.21 o
  -8  19   2        6.32        4.83      3.04 o
  -7  19   2        4.41        5.68      3.53 o
  -6  19   2      199.73      219.22      9.55 o
  -5  19   2       49.72       54.99     14.46 o
  -4  19   2        1.35        2.07      3.41 o
  -3  19   2       92.07       98.35      5.40 o
  -2  19   2      196.12      203.34      6.79 o
  -1  19   2      166.23      161.71      5.98 o
   0  19   2      252.24      240.90      4.14 o
   1  19   2       25.98       23.20      2.11 o
   2  19   2       62.54       64.59      3.00 o
   3  19   2      103.92       97.25      3.25 o
   4  19   2      220.37      223.04      5.17 o
   5  19   2       44.26       45.17      4.15 o
   6  19   2       67.65       66.54      3.36 o
   7  19   2      118.47      129.77      6.63 o
   8  19   2        3.86       -1.86      3.15 o
   9  19   2        2.97       -0.63      3.44 o
  10  19   2       71.36       88.14      7.14 o
  -9  20   2      113.58      128.43      5.58 o
  -8  20   2      354.82      360.53      7.56 o
  -7  20   2      411.68      419.10     32.50 o
  -6  20   2       23.85       24.16      8.63 o
  -5  20   2       16.71       17.88      5.38 o
  -4  20   2      170.73      184.75     11.01 o
  -3  20   2       36.03       41.47      4.56 o
  -2  20   2       25.26       29.35      4.04 o
  -1  20   2        6.87       13.85      3.38 o
   0  20   2       25.81       26.34      2.49 o
   1  20   2      360.39      375.42      5.65 o
   2  20   2      436.15      450.35     12.10 o
   3  20   2      332.54      323.86      5.43 o
   4  20   2       39.78       43.12      3.28 o
   5  20   2       17.31       20.53      2.88 o
   6  20   2       28.43       27.13      2.98 o
   7  20   2        0.07        2.82      4.02 o
   8  20   2        0.14       -4.85      3.24 o
  -7  21   2       14.50       16.46      4.22 o
  -5  21   2       15.23       14.96      7.07 o
  -4  21   2        0.62        1.48      6.00 o
  -3  21   2        4.52        1.59      3.91 o
  -2  21   2        1.16       -2.18      4.27 o
  -1  21   2       15.02       20.18      2.10 o
   0  21   2        2.99       -1.00      2.00 o
   1  21   2        3.46        3.77      2.17 o
   2  21   2        1.21        1.81      2.21 o
   3  21   2        0.30       -2.02      2.17 o
   4  21   2        4.40        3.00      2.30 o
   5  21   2       39.98       39.31      4.91 o
   6  21   2       15.97       19.12      3.51 o
  -4  22   2       20.43       25.64      7.56 o
  -3  22   2       70.92       72.48      8.30 o
  -2  22   2        4.94        0.65      3.86 o
  -1  22   2       39.17       39.06      2.57 o
   0  22   2        9.14       10.31      2.31 o
   1  22   2      116.72      116.77      3.98 o
   2  22   2        3.36        0.53      2.34 o
   3  22   2        6.68        4.06      2.37 o
   4  22   2       12.76        9.96      2.85 o
 -18   1   3       25.15       48.11      9.40 o
 -17   1   3        0.08       -5.21      7.69 o
 -16   1   3        3.11       -3.61      7.15 o
 -15   1   3       17.74       17.15      5.79 o
 -14   1   3       34.34       32.03      5.79 o
 -13   1   3       27.10       28.08      4.42 o
 -12   1   3       57.34       69.46      4.81 o
 -11   1   3      549.54      554.10      8.21 o
 -10   1   3      203.87      196.91      4.86 o
  -9   1   3      377.46      357.17      6.52 o
  -8   1   3      447.69      466.88      5.29 o
  -7   1   3      256.90      286.63      4.05 o
  -6   1   3      311.03      292.25      3.79 o
  -5   1   3      145.10      156.03      2.84 o
  -4   1   3      458.52      476.75      4.36 o
  -3   1   3      841.77      872.00      6.67 o
  -2   1   3     2359.15     2739.15     24.82 o
  -1   1   3     1509.85     1680.22     12.37 o
   0   1   3     1976.43     1973.19     15.93 o
   1   1   3       39.74       40.74      1.02 o
   2   1   3    14262.93    14453.93     73.90 o
   3   1   3      211.05      221.28      2.40 o
   4   1   3      154.19      172.32      2.34 o
   5   1   3      107.12      123.62      2.10 o
   6   1   3      135.22      154.36      2.39 o
   7   1   3      425.98      378.13      4.16 o
   8   1   3        6.95        5.83      1.63 o
   9   1   3        4.33        4.50      2.38 o
  10   1   3        2.88       -1.04      2.17 o
  11   1   3      539.47      527.49      8.80 o
  12   1   3      301.36      274.70      7.39 o
  13   1   3      120.48      128.07      6.65 o
  14   1   3       44.60       43.76      5.37 o
  15   1   3       10.75        3.86      4.83 o
  16   1   3        8.38       13.40      7.56 o
  17   1   3       23.92       36.69      8.98 o
  18   1   3       86.32      120.10     11.88 o
 -18   2   3      161.14      183.57     13.01 o
 -17   2   3        0.05       -4.45      7.61 o
 -16   2   3        3.11       -7.06      5.30 o
 -15   2   3      208.63      214.77      9.75 o
 -14   2   3       89.74       89.19      7.37 o
 -13   2   3      289.07      256.03     11.16 o
 -12   2   3       18.28       25.04      3.98 o
 -11   2   3     1026.74      968.79     11.28 o
 -10   2   3      223.72      216.18      7.09 o
  -9   2   3       45.56       44.78      2.65 o
  -8   2   3        7.16       12.31      1.60 o
  -7   2   3        8.52        6.36      1.48 o
  -6   2   3      900.37     1070.40     10.15 o
  -5   2   3     3434.86     3640.96     23.63 o
  -4   2   3       12.98       20.43      1.42 o
  -3   2   3     9443.08     9959.54     65.47 o
  -2   2   3     7617.08     8884.59     54.49 o
  -1   2   3     1119.98     1135.15      7.38 o
   0   2   3     3074.81     3456.18     20.16 o
   1   2   3     1130.99     1093.56      5.55 o
   2   2   3      559.67      591.47      3.44 o
   3   2   3        7.46        6.81      0.78 o
   4   2   3     2447.61     2577.91     13.40 o
   5   2   3      746.41      829.28      5.59 o
   6   2   3       32.21       27.39      1.44 o
   7   2   3      334.12      327.18      3.82 o
   8   2   3       54.95       57.83      2.04 o
   9   2   3     1593.76     1537.96     14.85 o
  10   2   3       57.16       60.37      3.25 o
  11   2   3      182.01      156.25      6.00 o
  12   2   3       64.79       59.14      4.75 o
  13   2   3       20.01       14.25      4.54 o
  14   2   3       19.02       19.37      4.74 o
  15   2   3        0.42       -6.65      4.43 o
  16   2   3        0.60       -1.27      5.21 o
  17   2   3      111.86      149.04     11.74 o
  18   2   3        0.20        0.85      8.77 o
 -18   3   3        7.74       12.79      8.80 o
 -17   3   3        0.51        1.05      7.87 o
 -16   3   3       12.26       20.68      6.30 o
 -15   3   3       51.63       41.05      6.39 o
 -14   3   3        5.01        2.14      5.14 o
 -13   3   3      194.45      184.38      8.23 o
 -12   3   3      247.79      241.65      8.68 o
 -11   3   3      341.94      351.60      7.84 o
 -10   3   3       11.87       12.96      3.01 o
  -9   3   3        0.02       -2.39      1.60 o
  -8   3   3      647.09      658.01      6.75 o
  -7   3   3     1998.97     2072.53     15.57 o
  -6   3   3       51.45       30.48      1.46 o
  -5   3   3     1203.43     1265.52      8.11 o
  -4   3   3       10.57       22.22      1.07 o
  -3   3   3       32.07       52.55      1.11 o
  -2   3   3    41865.25    46150.72    327.54 o
  -1   3   3      740.12      829.65      6.71 o
   0   3   3     8381.19     8651.62     62.12 o
   1   3   3       14.97       15.90      0.70 o
   2   3   3    12148.66    12733.82     57.19 o
   3   3   3      135.83      132.43      1.55 o
   4   3   3      287.61      333.60      2.84 o
   5   3   3     1041.81     1135.30      7.37 o
   6   3   3     1160.97     1278.46      8.38 o
   7   3   3      211.01      248.48      3.39 o
   8   3   3      197.80      184.58      3.52 o
   9   3   3      260.24      231.70      4.12 o
  10   3   3      222.01      212.36      4.53 o
  11   3   3      136.01      129.81      5.62 o
  12   3   3       39.26       39.62      5.28 o
  13   3   3      101.64       94.16      6.80 o
  14   3   3       60.75       65.10      7.34 o
  15   3   3        9.89        7.29      5.10 o
  16   3   3      107.88       88.88      6.94 o
  17   3   3        0.80       -3.50      8.10 o
  18   3   3        1.08       -2.49      8.96 o
 -18   4   3        0.26       -7.00      8.10 o
 -17   4   3        8.68       -1.15      6.42 o
 -16   4   3       51.09       47.92      7.07 o
 -15   4   3        9.27        9.30      5.42 o
 -14   4   3       10.65       10.58      5.18 o
 -13   4   3       19.37       11.10      4.74 o
 -12   4   3      158.97      143.86      7.03 o
 -11   4   3      527.17      509.20      9.57 o
 -10   4   3      115.72      110.59      3.44 o
  -9   4   3        2.22       -2.46      1.67 o
  -8   4   3      490.98      445.26      5.68 o
  -7   4   3      915.68      974.13      7.43 o
  -6   4   3       35.50       33.60      1.30 o
  -5   4   3        4.21        3.71      0.85 o
  -4   4   3      380.87      394.72      3.08 o
  -3   4   3      317.09      306.42      3.09 o
  -2   4   3     7774.30     8531.07     53.56 o
  -1   4   3      301.01      321.14      3.69 o
   0   4   3     4805.91     5013.79     33.36 o
   1   4   3      268.85      271.52      2.19 o
   2   4   3     3595.99     3521.68     18.36 o
   3   4   3      303.57      374.47      2.70 o
   4   4   3      391.48      462.71      3.56 o
   5   4   3     1036.91     1252.37      7.33 o
   6   4   3     3173.73     3278.48     17.16 o
   7   4   3     1286.32     1263.41      8.23 o
   8   4   3      466.12      470.48      5.11 o
   9   4   3      273.82      255.06      4.30 o
  10   4   3     1465.08     1440.81     13.28 o
  11   4   3        3.13       -5.77      3.85 o
  12   4   3        6.15       -4.62      5.57 o
  13   4   3      169.42      167.30      7.93 o
  14   4   3      105.20      111.92      7.32 o
  15   4   3       74.39      104.87      6.91 o
  16   4   3        4.26       15.55      5.49 o
  17   4   3       96.21      109.48      7.78 o
  18   4   3        4.76        2.97      8.70 o
 -18   5   3       22.70       18.14      8.99 o
 -17   5   3       17.77       10.93      6.92 o
 -16   5   3       50.75       39.27      6.94 o
 -15   5   3       78.82       78.15      7.22 o
 -14   5   3       26.75       26.53      5.71 o
 -13   5   3       17.84       18.50      5.19 o
 -12   5   3       69.50       80.57      5.95 o
 -11   5   3       79.33       72.75      3.91 o
 -10   5   3        3.39        3.91      2.08 o
  -9   5   3      210.70      182.39      5.25 o
  -8   5   3       83.47       76.13      2.46 o
  -7   5   3       11.93       21.90      1.45 o
  -6   5   3       96.67      118.50      2.03 o
  -5   5   3      803.02      845.84      5.89 o
  -4   5   3       60.13       57.90      1.15 o
  -3   5   3      120.42      115.44      1.90 o
  -2   5   3      149.16      173.31      2.18 o
  -1   5   3      952.70     1046.01      9.00 o
   0   5   3      616.74      660.00      5.10 o
   1   5   3       16.34       20.30      1.46 o
   2   5   3     2407.97     2791.21     15.21 o
   3   5   3     2423.64     2604.48     13.25 o
   4   5   3    10515.70    11758.19     56.90 o
   5   5   3     3997.43     3995.10     21.35 o
   6   5   3       23.28       10.06      1.15 o
   7   5   3        7.03        1.40      1.16 o
   8   5   3      234.40      247.02      3.48 o
   9   5   3      699.37      673.62      6.33 o
  10   5   3      405.59      348.90      6.67 o
  11   5   3      106.38       80.25      5.57 o
  12   5   3      114.74      111.85      6.62 o
  13   5   3       10.38        1.19      5.04 o
  14   5   3      140.76      141.75      7.93 o
  15   5   3        4.49        3.57      5.01 o
  16   5   3        5.18        5.13      6.43 o
  17   5   3       16.16       25.45      7.21 o
  18   5   3       61.10       68.86     10.61 o
 -18   6   3       13.07       15.27      8.79 o
 -17   6   3        0.00      -10.36      7.29 o
 -16   6   3        2.39       -2.65      5.80 o
 -15   6   3        7.01       11.95      5.85 o
 -14   6   3        0.90        5.49      5.32 o
 -13   6   3      445.41      418.56     11.36 o
 -12   6   3      128.71      127.10      6.75 o
 -11   6   3       47.78       53.70      3.53 o
 -10   6   3       30.53       32.49      2.48 o
  -9   6   3       12.62       13.24      2.13 o
  -8   6   3       44.54       36.97      2.26 o
  -7   6   3        9.12       -0.67      1.34 o
  -6   6   3      218.14      225.46      3.41 o
  -5   6   3      328.35      389.63      3.50 o
  -4   6   3      312.82      339.41      3.61 o
  -3   6   3        0.55        1.29      0.80 o
  -2   6   3       52.64       49.94      1.18 o
  -1   6   3      241.16      260.55      5.18 o
   0   6   3     1932.70     2021.39     17.16 o
   1   6   3      872.10      997.01      8.86 o
   2   6   3       21.27       24.43      0.82 o
   3   6   3     3961.43     4347.48     23.41 o
   4   6   3        5.10       14.32      1.34 o
   5   6   3     1562.48     1518.85      9.10 o
   6   6   3       68.01       89.89      1.89 o
   7   6   3       84.33       82.13      1.84 o
   8   6   3      105.33      117.54      2.85 o
   9   6   3        0.15       -1.57      1.76 o
  10   6   3       40.91       36.42      3.11 o
  11   6   3        0.00       -2.29      4.08 o
  12   6   3       16.14       15.02      4.81 o
  13   6   3      195.53      212.39      9.16 o
  14   6   3       15.14        3.26      5.47 o
  15   6   3       44.74       65.55      7.07 o
  16   6   3        0.54       -8.43      6.02 o
  17   6   3       52.38       61.67      8.18 o
 -18   7   3      147.92      156.97     17.92 o
 -17   7   3        0.23       -0.87      7.74 o
 -16   7   3       39.59       27.28      8.17 o
 -15   7   3        0.82       -3.12      5.54 o
 -14   7   3      129.64      126.69      7.87 o
 -13   7   3        0.05       -6.13      4.40 o
 -12   7   3        0.15       -1.58      4.49 o
 -11   7   3      180.87      152.36      5.07 o
 -10   7   3       35.58       35.15      2.70 o
  -9   7   3       61.92       48.33      2.64 o
  -8   7   3      239.31      268.66      4.48 o
  -7   7   3       68.85       50.37      1.76 o
  -6   7   3      689.19      716.55      5.71 o
  -5   7   3      157.57      144.25      4.30 o
  -4   7   3       32.97       30.70      1.46 o
  -3   7   3      518.03      595.62      5.18 o
  -2   7   3      260.32      227.42      3.36 o
  -1   7   3      294.71      298.66      3.68 o
   0   7   3     2182.54     2302.45     19.89 o
   1   7   3       23.31       20.98      1.38 o
   2   7   3       26.96       42.55      1.30 o
   3   7   3      289.53      268.93      3.23 o
   4   7   3      367.44      367.18      3.25 o
   5   7   3     1007.93      921.85      6.13 o
   6   7   3      973.64     1035.81      7.34 o
   7   7   3       80.44       64.28      1.88 o
   8   7   3      163.01      172.31      3.53 o
   9   7   3       42.19       42.78      2.31 o
  10   7   3      617.87      625.62      8.44 o
  11   7   3        9.08        8.29      4.24 o
  12   7   3       19.16       16.71      4.99 o
  13   7   3      146.17      143.92      7.67 o
  14   7   3       17.80       27.84     17.18 o
  15   7   3        0.62        0.00      9.49 o
  16   7   3       19.80       17.70      6.78 o
  17   7   3        1.18        4.09      6.65 o
 -17   8   3        0.12        3.61     13.72 o
 -16   8   3       21.30       14.30      8.19 o
 -15   8   3      188.34      197.58     11.46 o
 -14   8   3        0.06       -9.05      6.03 o
 -13   8   3      258.00      280.89     11.83 o
 -12   8   3      159.18      153.40      6.11 o
 -11   8   3       27.81       19.51      3.10 o
 -10   8   3       94.39       81.38      3.27 o
  -9   8   3        3.41        4.45      2.24 o
  -8   8   3      428.42      394.71      5.37 o
  -7   8   3       11.54        9.59      1.52 o
  -6   8   3       52.99       45.39      1.57 o
  -5   8   3      352.34      331.14      4.35 o
  -4   8   3        2.30        0.29      1.06 o
  -3   8   3        4.13        5.76      1.04 o
  -2   8   3      239.60      326.15      4.70 o
  -1   8   3      153.70      178.12      4.25 o
   0   8   3      319.13      368.99      4.87 o
   1   8   3       20.18       21.40      1.42 o
   2   8   3       32.30       44.97      1.38 o
   3   8   3       57.24       59.88      1.36 o
   4   8   3       83.83       98.06      1.84 o
   5   8   3      102.07       92.35      1.99 o
   6   8   3      189.85      171.20      2.81 o
   7   8   3        1.50        1.74      1.41 o
   8   8   3      209.67      177.25      3.55 o
   9   8   3      117.90      101.31      2.89 o
  10   8   3      143.84      138.02      4.78 o
  11   8   3      352.43      394.34     12.94 o
  12   8   3       37.30       36.59      6.61 o
  13   8   3      324.40      374.76     13.73 o
  14   8   3       40.30       47.60      7.87 o
  15   8   3       20.54       11.66     12.74 o
  16   8   3       68.40       70.10      8.21 o
  17   8   3        6.75        2.66      6.83 o
 -17   9   3        2.06       11.97      8.77 o
 -16   9   3       65.61       43.27      9.01 o
 -15   9   3      386.27      433.15     16.08 o
 -14   9   3      136.45      123.94     15.94 o
 -13   9   3      117.70      112.21      8.81 o
 -12   9   3      592.81      632.73     12.56 o
 -11   9   3      263.74      245.05      6.82 o
 -10   9   3       99.20       99.63      3.76 o
  -9   9   3        1.56       -1.17      2.05 o
  -8   9   3      170.08      150.98      3.54 o
  -7   9   3      311.50      308.76      5.10 o
  -6   9   3       59.21       81.06      2.73 o
  -5   9   3        8.31        2.41      1.44 o
  -4   9   3     1486.03     1634.25     13.92 o
  -3   9   3     1100.57     1030.31     14.36 o
  -2   9   3     4147.26     4219.91     33.99 o
  -1   9   3       19.17       15.10      1.79 o
   0   9   3      777.18      818.43      7.13 o
   1   9   3      366.53      407.63      5.06 o
   2   9   3      180.56      171.26      2.33 o
   3   9   3      207.47      202.19      2.50 o
   4   9   3        3.10        1.64      1.03 o
   5   9   3      116.18       95.97      2.13 o
   6   9   3      862.95      866.30      6.92 o
   7   9   3      402.99      372.49      5.22 o
   8   9   3      275.82      274.09      4.46 o
   9   9   3      339.10      318.97      5.02 o
  10   9   3        4.30        1.02      3.23 o
  11   9   3        0.05        2.98      3.96 o
  12   9   3       60.92       57.14      7.21 o
  13   9   3       35.56       27.68      6.73 o
  14   9   3        1.60       -2.42      9.04 o
  15   9   3       20.61       33.42      8.09 o
  16   9   3        9.92       10.61      6.92 o
  17   9   3       17.67       10.27     13.48 o
 -16  10   3        0.75        7.45      8.04 o
 -15  10   3        0.37        2.18      7.37 o
 -14  10   3        9.91        4.53      6.90 o
 -13  10   3        3.60       -3.11     12.66 o
 -12  10   3        2.74        0.67      3.98 o
 -11  10   3      235.57      229.84      6.37 o
 -10  10   3       32.17       38.90      3.33 o
  -9  10   3       22.35       14.94      2.61 o
  -8  10   3      514.29      497.44      6.54 o
  -7  10   3       63.70       54.89      2.12 o
  -6  10   3       76.81       71.40      3.49 o
  -5  10   3      265.91      237.57      4.68 o
  -4  10   3      124.22      165.53      4.48 o
  -3  10   3      366.37      413.42      5.81 o
  -2  10   3        1.01        1.41      1.54 o
  -1  10   3       25.98       23.85      1.56 o
   0  10   3     1025.88     1022.85      8.79 o
   1  10   3      221.37      212.61      3.92 o
   2  10   3       77.54       68.25      1.72 o
   3  10   3      487.61      460.40      4.59 o
   4  10   3     1219.00     1215.35      8.18 o
   5  10   3      173.91      148.00      2.57 o
   6  10   3      114.04      113.37      2.54 o
   7  10   3      585.42      572.12      5.91 o
   8  10   3        0.04        1.84      2.02 o
   9  10   3        0.42        0.46      1.95 o
  10  10   3      298.85      288.25      6.74 o
  11  10   3       52.04       49.44      4.81 o
  12  10   3       12.99       14.61      6.08 o
  13  10   3       21.85       20.11      6.97 o
  14  10   3       22.17       12.54      7.27 o
  15  10   3        1.50       -8.78      9.33 o
  16  10   3       53.68       61.64     10.40 o
 -16  11   3       13.21       22.03     10.35 o
 -15  11   3       12.79       17.45     14.34 o
 -14  11   3       65.16       63.25     10.40 o
 -13  11   3      138.81      147.10      9.54 o
 -12  11   3      206.62      202.59      8.45 o
 -11  11   3       11.55       17.26      4.95 o
 -10  11   3      767.98      755.28     10.55 o
  -9  11   3      585.79      552.13      8.22 o
  -8  11   3      448.96      437.14      6.59 o
  -7  11   3       26.91       28.79      2.07 o
  -6  11   3       11.08        5.49      2.47 o
  -5  11   3        0.14       -0.89      1.89 o
  -4  11   3      357.40      403.99      5.13 o
  -3  11   3      236.88      232.09      4.43 o
  -2  11   3      338.66      324.62      7.58 o
  -1  11   3       30.73       32.23      1.82 o
   0  11   3      105.18       92.19      2.37 o
   1  11   3       69.58       69.08      2.25 o
   2  11   3       78.76       68.10      1.80 o
   3  11   3       61.89       75.26      2.11 o
   4  11   3      255.21      226.07      2.76 o
   5  11   3      719.47      721.08      5.79 o
   6  11   3        0.35        0.25      1.42 o
   7  11   3       35.68       47.51      2.61 o
   8  11   3       44.44       37.52      2.53 o
   9  11   3       65.15       65.46      3.42 o
  10  11   3        1.19       -0.93      4.38 o
  11  11   3       38.38       49.73      4.92 o
  12  11   3       16.36       26.79      6.56 o
  13  11   3      178.02      160.76     18.08 o
  14  11   3       40.67       49.24      8.19 o
  15  11   3      117.64      129.75     10.37 o
  16  11   3        1.75       -2.19      6.72 o
 -16  12   3        7.62        6.77     13.44 o
 -15  12   3        3.24        6.29      7.45 o
 -14  12   3        2.35       -9.47      6.31 o
 -13  12   3      180.82      195.33     10.82 o
 -12  12   3       23.63       24.88      6.79 o
 -11  12   3      154.66      158.76      5.66 o
 -10  12   3      128.25      104.84      4.34 o
  -9  12   3      235.48      235.40      7.57 o
  -8  12   3        6.51        0.55      2.12 o
  -7  12   3       70.05       65.19      2.55 o
  -6  12   3      561.61      544.72      7.84 o
  -5  12   3      131.17      138.06      4.01 o
  -4  12   3      218.88      205.94      4.56 o
  -3  12   3      184.00      185.33      4.15 o
  -2  12   3      685.97      622.16      7.52 o
  -1  12   3      614.39      568.18      6.76 o
   0  12   3       37.55       24.59      1.44 o
   1  12   3      310.71      316.47      5.02 o
   2  12   3       92.59       79.18      2.02 o
   3  12   3       52.80       68.65      2.19 o
   4  12   3        1.48        0.20      1.16 o
   5  12   3      438.63      399.99      4.07 o
   6  12   3       21.66       16.28      2.15 o
   7  12   3       95.44       82.07      3.42 o
   8  12   3      105.03      100.61      3.71 o
   9  12   3        1.39       -2.66      2.73 o
  10  12   3        0.08        1.66      2.94 o
  11  12   3      185.47      209.57      7.96 o
  12  12   3        8.70        9.88      6.20 o
  13  12   3       44.80       57.28      7.86 o
  14  12   3        0.35       -2.03      6.71 o
  15  12   3        8.78       12.75      7.80 o
 -15  13   3       49.53       54.49      8.80 o
 -14  13   3       14.46       11.24      6.93 o
 -13  13   3       13.38        1.16      8.83 o
 -12  13   3       10.30        8.05      4.37 o
 -11  13   3       79.04       91.69      4.48 o
 -10  13   3       46.39       55.74      4.24 o
  -9  13   3       88.66       94.61      3.94 o
  -8  13   3      571.26      568.95      7.82 o
  -7  13   3       65.67       62.10      3.43 o
  -6  13   3      590.97      587.28     10.79 o
  -5  13   3      290.71      282.13      5.20 o
  -4  13   3     1379.41     1342.80     16.49 o
  -3  13   3        7.60       12.21      2.44 o
  -2  13   3       32.92       32.12      2.23 o
  -1  13   3      389.95      408.14      5.66 o
   0  13   3      456.77      443.89      5.51 o
   1  13   3      255.32      239.75      3.83 o
   2  13   3     1047.21     1041.49      9.73 o
   3  13   3      351.10      340.89      4.14 o
   4  13   3      250.41      229.17      3.22 o
   5  13   3       27.07       28.65      1.79 o
   6  13   3      217.25      221.31      3.75 o
   7  13   3       42.90       33.99      3.57 o
   8  13   3        0.88       -2.75      2.36 o
   9  13   3       82.09       76.89      3.95 o
  10  13   3       19.52       21.59      3.31 o
  11  13   3      135.74      151.12      6.95 o
  12  13   3        3.68        8.63      6.04 o
  13  13   3        2.09        2.44      6.32 o
  14  13   3       88.30       94.33      9.24 o
  15  13   3        3.19       -1.59     21.94 o
 -14  14   3       23.93       48.50      9.04 o
 -13  14   3       27.46       38.12      5.40 o
 -12  14   3       17.46       10.92      4.36 o
 -11  14   3        0.20       -4.58      3.06 o
 -10  14   3       23.64       24.89      3.50 o
  -9  14   3       43.80       36.10      3.14 o
  -8  14   3       22.76       20.29      2.47 o
  -7  14   3       59.17       41.84      4.57 o
  -6  14   3      163.29      171.74      8.04 o
  -5  14   3        0.00       -0.69      2.84 o
  -4  14   3      706.26      741.90     14.48 o
  -3  14   3        0.90        1.50      2.48 o
  -2  14   3      203.31      188.31      4.75 o
  -1  14   3        1.86       -2.88      1.92 o
   0  14   3      693.68      666.17      6.82 o
   1  14   3        2.99        2.11      1.41 o
   2  14   3        4.04       -0.43      1.29 o
   3  14   3      233.41      213.10      2.96 o
   4  14   3      512.97      505.75      5.57 o
   5  14   3       96.16       90.00      2.57 o
   6  14   3       84.84       79.91      2.68 o
   7  14   3       21.31       22.11      2.56 o
   8  14   3       47.38       52.77      4.05 o
   9  14   3      430.50      470.29     11.34 o
  10  14   3      124.47      119.37      4.86 o
  11  14   3      125.22      138.39      6.64 o
  12  14   3       14.53        4.13      7.07 o
  13  14   3        1.40       -1.39      6.13 o
  14  14   3        3.20        0.77      7.06 o
 -14  15   3        5.84       11.68      7.18 o
 -13  15   3       43.36       39.07      5.44 o
 -12  15   3        4.18        2.70      4.20 o
 -11  15   3       30.78       19.87      3.99 o
 -10  15   3       14.79       11.34      3.58 o
  -9  15   3       22.85       15.74      3.29 o
  -8  15   3        0.33       -3.46      2.45 o
  -7  15   3        6.67        7.00      4.79 o
  -6  15   3      357.57      367.88     10.76 o
  -5  15   3        1.07       -0.80      3.90 o
  -4  15   3      156.85      143.06      5.68 o
  -3  15   3       76.49       77.53      3.71 o
  -2  15   3      271.47      274.16      5.81 o
  -1  15   3       26.98       26.21      2.51 o
   0  15   3       44.04       40.61      2.46 o
   1  15   3      330.95      302.42      7.92 o
   2  15   3       64.86       58.31      2.64 o
   3  15   3       48.91       49.12      1.78 o
   4  15   3        2.62        1.68      1.49 o
   5  15   3      341.01      336.79      4.74 o
   6  15   3       40.89       38.31      2.27 o
   7  15   3       50.71       55.85      3.04 o
   8  15   3      222.28      217.38      6.67 o
   9  15   3       31.14       35.11      3.54 o
  10  15   3       75.08       68.58      4.31 o
  11  15   3        0.22       -3.35      4.07 o
  12  15   3        9.34       -0.61      7.40 o
  13  15   3        0.06        4.87     15.16 o
 -13  16   3       77.39       70.75      7.70 o
 -12  16   3       15.22       10.32     12.12 o
 -11  16   3       98.97       95.38      5.47 o
 -10  16   3        0.34       -4.70      3.13 o
  -9  16   3        2.09        3.16      3.02 o
  -8  16   3       18.62       20.43      3.67 o
  -7  16   3      216.75      213.76     14.30 o
  -6  16   3        1.13       -1.57      4.48 o
  -5  16   3       23.25       28.89      3.88 o
  -4  16   3      190.99      204.07      6.37 o
  -3  16   3       36.95       40.68      3.38 o
  -2  16   3      130.83      127.35      5.61 o
  -1  16   3       99.76       90.69      3.92 o
   0  16   3       39.78       41.21      2.64 o
   1  16   3      463.99      443.66      4.49 o
   2  16   3        7.37        6.06      1.46 o
   3  16   3      147.41      137.06      3.11 o
   4  16   3      144.43      149.15      3.61 o
   5  16   3      144.17      138.10      4.56 o
   6  16   3      744.18      770.31     11.98 o
   7  16   3       32.95       37.19      3.96 o
   8  16   3       19.82       19.95      4.53 o
   9  16   3        0.80        2.39      3.03 o
  10  16   3        9.41        6.69      4.08 o
  11  16   3       34.65       26.74      5.01 o
  12  16   3       40.13       44.79      8.88 o
  13  16   3        0.19        1.75      6.81 o
 -12  17   3      123.68      112.97     15.41 o
 -11  17   3       25.83       25.53      4.19 o
 -10  17   3       46.86       44.86      4.11 o
  -9  17   3        3.73        3.24      3.07 o
  -8  17   3        6.40        5.47      2.69 o
  -7  17   3       84.57       83.41     10.44 o
  -6  17   3      125.70      101.24      8.01 o
  -5  17   3      377.96      394.82     13.41 o
  -4  17   3      106.14       98.68      4.71 o
  -3  17   3        2.36        2.51      3.28 o
  -2  17   3      182.96      173.86      5.25 o
  -1  17   3       25.08       24.10      2.86 o
   0  17   3      517.25      517.22     11.65 o
   1  17   3      104.70      110.30      3.08 o
   2  17   3        2.08        2.53      1.64 o
   3  17   3       39.67       41.71      2.31 o
   4  17   3       36.13       36.27      2.31 o
   5  17   3      271.24      275.78      4.86 o
   6  17   3      100.51      102.39      3.99 o
   7  17   3       97.92       91.78      3.99 o
   8  17   3       59.96       56.14      5.36 o
   9  17   3       14.95       15.24      3.71 o
  10  17   3        5.57        6.10      5.21 o
  11  17   3       21.72       22.47      7.89 o
  12  17   3        4.07       -2.47     10.44 o
 -11  18   3       34.54       22.64      4.27 o
 -10  18   3       10.74       12.27      3.64 o
  -9  18   3        4.02        0.39      3.01 o
  -8  18   3       16.29       11.02      2.86 o
  -7  18   3      164.16      134.78     12.08 o
  -6  18   3       10.20       13.49      5.11 o
  -5  18   3        0.09        0.40      5.67 o
  -4  18   3      124.63      126.54      5.35 o
  -3  18   3        3.95       -2.45      3.03 o
  -2  18   3       37.38       40.44      3.46 o
  -1  18   3        2.79        1.19      4.31 o
   0  18   3      141.55      144.59      7.77 o
   1  18   3       88.59       83.66      2.84 o
   2  18   3       26.38       23.26      2.31 o
   3  18   3      160.32      159.90      3.88 o
   4  18   3       60.43       58.88      2.67 o
   5  18   3       29.42       31.57      2.68 o
   6  18   3      203.46      209.93      5.22 o
   7  18   3       87.61      100.71      5.51 o
   8  18   3       10.69       13.45      4.50 o
   9  18   3        0.72       -2.22      3.53 o
  10  18   3       10.50        4.01      5.75 o
  11  18   3       26.90       20.15      6.15 o
 -10  19   3       11.33       17.08      3.70 o
  -9  19   3        0.18        0.54      3.08 o
  -8  19   3        0.55        1.38      2.73 o
  -7  19   3       20.65        3.70      8.14 o
  -6  19   3       11.94       17.66     11.59 o
  -5  19   3       59.39       62.75      6.08 o
  -4  19   3       54.32       64.17      5.33 o
  -3  19   3       53.89       64.49      5.40 o
  -2  19   3       28.77       29.38      3.98 o
  -1  19   3       29.73       35.60      3.91 o
   0  19   3      115.39      104.21      3.02 o
   1  19   3       11.87       15.53      2.07 o
   2  19   3       34.19       26.30      2.37 o
   3  19   3       32.78       30.51      2.52 o
   4  19   3       18.25       17.06      2.46 o
   5  19   3       42.56       37.98      3.01 o
   6  19   3        1.18       -2.66      2.56 o
   7  19   3        4.03        8.38      4.20 o
   8  19   3        0.02       -1.96      4.20 o
   9  19   3        0.16        1.57      4.49 o
  -8  20   3        2.73        4.01      2.90 o
  -7  20   3       10.29        7.05      3.29 o
  -6  20   3        1.12        3.37      8.14 o
  -5  20   3        1.69       -4.25      4.82 o
  -4  20   3       30.94       25.07      6.74 o
  -3  20   3        0.03        0.13      3.81 o
  -2  20   3       46.18       45.98      4.50 o
  -1  20   3        0.01        1.86      3.39 o
   0  20   3        7.40        6.17      1.97 o
   1  20   3       10.40       12.16      2.29 o
   2  20   3       68.02       67.82      3.04 o
   3  20   3       50.69       42.84      2.84 o
   4  20   3       78.75       76.16      3.33 o
   5  20   3        2.63        1.26      3.47 o
   6  20   3       11.08       13.24      4.67 o
   7  20   3       29.89       33.56      4.90 o
   8  20   3        9.47        6.03      4.27 o
  -7  21   3       52.65       52.51     10.52 o
  -6  21   3       24.11        6.66      8.55 o
  -5  21   3       15.93       12.90      7.48 o
  -4  21   3      251.16      291.34     13.81 o
  -3  21   3       78.96       95.23     10.15 o
  -2  21   3      249.03      269.47     13.97 o
  -1  21   3        3.02        3.42      3.56 o
   0  21   3        0.36       -0.47      2.00 o
   1  21   3      100.18       95.12      3.45 o
   2  21   3       67.94       71.91      3.16 o
   3  21   3       70.68       76.61      3.33 o
   4  21   3       13.87       10.71      2.58 o
   5  21   3       54.43       57.09      6.09 o
   6  21   3        1.64       -0.25      3.31 o
  -4  22   3        0.00       -8.05      6.16 o
  -3  22   3       27.46       34.60      7.40 o
  -2  22   3        7.24       11.43      4.18 o
  -1  22   3        3.58        3.60      2.59 o
   0  22   3        6.74        2.17      2.27 o
   1  22   3       81.77       76.16      3.32 o
   2  22   3        4.17        4.40      2.75 o
   3  22   3        1.89       -0.92      2.41 o
   4  22   3       43.41       44.03      3.58 o
 -18   0   4       41.15       42.00     13.64 o
 -17   0   4       32.55       45.53     12.82 o
 -16   0   4       73.19       52.68     12.82 o
 -15   0   4      184.29      160.67     14.87 o
 -14   0   4       16.00        9.70      7.03 o
 -13   0   4      107.82      105.92      8.11 o
 -12   0   4        2.49       15.12      5.55 o
 -11   0   4       50.29       62.60      9.25 o
 -10   0   4        0.52        4.99      3.38 o
  -9   0   4       24.25       35.52      3.72 o
  -8   0   4       82.54       63.74      3.22 o
  -7   0   4      426.98      385.27      7.18 o
  -6   0   4     6379.69     7222.07     73.22 o
  -5   0   4     6762.53     7405.75     66.43 o
  -4   0   4     5019.78     5360.09     54.31 o
  -3   0   4     1025.23     1047.54     12.07 o
  -2   0   4    45785.95    47256.01    468.79 o
  -1   0   4     4615.73     4493.37     45.21 o
   0   0   4    26036.37    28451.32    357.07 o
   1   0   4       98.99      122.56      2.69 o
   2   0   4     3481.98     3398.32     28.15 o
   3   0   4     2338.82     2420.73     23.11 o
   4   0   4    11431.22    12715.50    101.69 o
   5   0   4     1018.27     1181.53     11.58 o
   6   0   4      225.72      305.41      5.87 o
   7   0   4     2423.74     2549.32     21.30 o
   8   0   4       95.46       68.66      3.25 o
   9   0   4       86.30       67.58      3.86 o
  10   0   4      496.33      462.60      8.87 o
  11   0   4       34.77       30.72      4.62 o
  12   0   4       11.96       13.57      4.36 o
  13   0   4      394.20      420.38     13.66 o
  14   0   4       58.50       63.55      9.29 o
  15   0   4       55.97       43.64     11.59 o
  16   0   4       63.47       47.67     12.66 o
  17   0   4        1.26       11.09     11.92 o
  18   0   4        5.21        2.88     12.00 o
 -18   1   4        8.70        3.91      8.53 o
 -17   1   4        4.24       -1.80      7.96 o
 -16   1   4        3.24       -7.75      6.45 o
 -15   1   4       14.69       13.60     10.39 o
 -14   1   4       68.95       72.18      6.39 o
 -13   1   4      312.45      314.83      8.52 o
 -12   1   4      121.79      133.34      5.59 o
 -11   1   4       30.74       37.65      3.67 o
 -10   1   4        7.44       -0.35      2.35 o
  -9   1   4      385.33      399.27      5.54 o
  -8   1   4     1135.63     1205.64     10.44 o
  -7   1   4      332.45      353.44      4.53 o
  -6   1   4      477.30      534.41      6.55 o
  -5   1   4     1579.33     1683.02     12.48 o
  -4   1   4      117.43      183.42      2.73 o
  -3   1   4        5.48       10.03      1.09 o
  -2   1   4    20604.02    21031.19    244.41 o
  -1   1   4      873.76      948.92      7.52 o
   0   1   4     1679.30     1750.73     14.47 o
   1   1   4      612.43      670.97      4.84 o
   2   1   4     8321.61     8770.39     46.96 o
   3   1   4     1011.39     1002.28      6.47 o
   4   1   4      370.14      377.24      3.25 o
   5   1   4     4773.08     5417.70     30.29 o
   6   1   4      214.21      266.61      3.07 o
   7   1   4      151.35      109.98      2.34 o
   8   1   4       66.62       67.88      2.04 o
   9   1   4        0.59       -2.76      1.84 o
  10   1   4      108.61      119.83      3.78 o
  11   1   4        0.61       -4.24      2.83 o
  12   1   4      164.40      182.93      6.15 o
  13   1   4      119.60      129.09      5.54 o
  14   1   4       37.16       41.74      6.03 o
  15   1   4       12.74       12.84      5.86 o
  16   1   4       11.41       17.62      9.20 o
  17   1   4        2.07       -1.75      8.08 o
  18   1   4       16.12       18.96      9.08 o
 -18   2   4        1.62        4.75     12.41 o
 -17   2   4        6.33        8.95     10.40 o
 -16   2   4      105.30      110.38      7.86 o
 -15   2   4        0.29       -3.93      5.36 o
 -14   2   4      245.78      252.62     16.75 o
 -13   2   4       41.29       33.84      5.41 o
 -12   2   4      255.00      282.32      7.76 o
 -11   2   4       37.44       34.42      3.07 o
 -10   2   4       46.17       62.85      3.16 o
  -9   2   4      252.67      237.31      4.09 o
  -8   2   4        0.97       -0.05      1.61 o
  -7   2   4      671.98      651.19      6.46 o
  -6   2   4     3384.48     3763.03     26.18 o
  -5   2   4      171.30      125.21      2.37 o
  -4   2   4     7313.76     8075.96     53.46 o
  -3   2   4      295.66      273.12      2.97 o
  -2   2   4    11760.32    12619.26     88.59 o
  -1   2   4      357.94      394.87      3.76 o
   0   2   4     1247.36     1337.97      8.22 o
   1   2   4     1884.51     1915.05     11.11 o
   2   2   4     1985.37     2052.17     10.18 o
   3   2   4       27.12       42.83      1.03 o
   4   2   4     3952.64     4089.99     20.67 o
   5   2   4        0.08        0.78      0.96 o
   6   2   4     3475.02     3684.47     20.15 o
   7   2   4      832.27      725.72      6.19 o
   8   2   4       50.66       39.62      2.14 o
   9   2   4        3.88        2.21      2.22 o
  10   2   4      108.41       89.39      3.70 o
  11   2   4      733.93      681.37     10.19 o
  12   2   4       26.22       18.52      3.73 o
  13   2   4       40.29       54.48      5.18 o
  14   2   4       26.67       27.16      5.02 o
  15   2   4        0.33       -6.55      5.66 o
  16   2   4        1.05        1.51      6.18 o
  17   2   4       67.69       69.24      9.98 o
  18   2   4        6.91        6.45     13.81 o
 -18   3   4        0.25        0.68      8.42 o
 -17   3   4       16.89       -2.97     10.52 o
 -16   3   4       47.81       58.98      7.26 o
 -15   3   4      121.70      129.62      7.80 o
 -14   3   4       13.15        8.59      5.05 o
 -13   3   4       36.86       23.86      5.33 o
 -12   3   4       42.38       42.24      4.96 o
 -11   3   4     1809.63     1826.49     20.90 o
 -10   3   4       73.85       68.67      3.38 o
  -9   3   4      561.53      591.40      6.68 o
  -8   3   4      626.69      691.16      7.00 o
  -7   3   4      899.17     1009.05      8.75 o
  -6   3   4     3567.05     3912.46     25.48 o
  -5   3   4      151.23      172.38      2.30 o
  -4   3   4      586.21      688.06      5.77 o
  -3   3   4     2021.21     2090.67     12.72 o
  -2   3   4    12807.79    13551.79    123.02 o
  -1   3   4       98.47      136.96      1.66 o
   0   3   4      110.15       99.42      1.34 o
   1   3   4      591.81      601.16      4.09 o
   2   3   4     3605.27     3644.18     17.40 o
   3   3   4      736.36      703.51      4.21 o
   4   3   4     1519.89     1693.63      8.91 o
   5   3   4       88.33       97.13      1.83 o
   6   3   4     1788.45     1826.18     11.30 o
   7   3   4      157.63      176.76      3.03 o
   8   3   4       18.17       11.31      1.69 o
   9   3   4       30.13       38.73      2.72 o
  10   3   4        1.06       -3.60      2.40 o
  11   3   4        3.34        0.11      3.50 o
  12   3   4        0.59       -5.08      3.46 o
  13   3   4        1.05       -3.98      4.01 o
  14   3   4        6.06        3.50      4.60 o
  15   3   4       18.46       16.63      5.37 o
  16   3   4       21.21       19.67      6.71 o
  17   3   4        1.81       -1.56      7.90 o
  18   3   4        2.55       10.98      8.77 o
 -18   4   4       63.44       51.33      9.96 o
 -17   4   4        1.60        2.16      8.81 o
 -16   4   4       50.51       48.83      7.08 o
 -15   4   4        5.56        1.47      5.27 o
 -14   4   4       12.23       12.38      5.35 o
 -13   4   4       77.98       71.50      6.17 o
 -12   4   4       16.65       29.94      4.96 o
 -11   4   4      167.59      182.94      6.35 o
 -10   4   4      471.98      444.02      6.73 o
  -9   4   4      352.99      346.55      5.01 o
  -8   4   4      121.80      141.45      3.96 o
  -7   4   4      127.20      107.59      2.71 o
  -6   4   4       49.17       60.47      1.60 o
  -5   4   4      268.61      229.73      2.67 o
  -4   4   4      294.60      379.08      3.11 o
  -3   4   4      162.40      143.71      1.70 o
  -2   4   4     7094.62     7915.24     52.72 o
  -1   4   4     1107.10     1251.94      9.89 o
   0   4   4    14307.13    15245.48    162.10 o
   1   4   4      487.30      518.48      3.26 o
   2   4   4      383.79      391.95      2.68 o
   3   4   4      577.82      653.53      4.11 o
   4   4   4      592.25      648.15      4.75 o
   5   4   4       50.25       48.98      1.38 o
   6   4   4     1365.81     1289.24      8.12 o
   7   4   4       27.19       19.31      1.52 o
   8   4   4        0.66        1.56      1.62 o
   9   4   4      192.03      187.06      3.75 o
  10   4   4        5.19       -1.14      2.27 o
  11   4   4       16.74        7.58      4.33 o
  12   4   4        1.73        4.27      4.43 o
  13   4   4       11.91        6.08      4.45 o
  14   4   4       71.21       69.14      7.22 o
  15   4   4       53.11       51.13      6.02 o
  16   4   4        9.73        6.79      5.48 o
  17   4   4       31.43       38.45      7.48 o
  18   4   4       53.23       67.32     10.95 o
 -18   5   4        0.75       -7.54      9.57 o
 -17   5   4        7.72        3.08      6.42 o
 -16   5   4       43.25       42.38      7.79 o
 -15   5   4        2.33        1.09      5.73 o
 -14   5   4       27.11       21.19      5.62 o
 -13   5   4      291.95      305.88     10.25 o
 -12   5   4       33.43       23.56      4.73 o
 -11   5   4       78.08       83.29      4.27 o
 -10   5   4       16.45       26.17      2.57 o
  -9   5   4       35.13       40.52      2.53 o
  -8   5   4       19.92       21.00      1.84 o
  -7   5   4        4.73        2.59      1.23 o
  -6   5   4        1.15        3.36      1.00 o
  -5   5   4        9.32        6.66      0.95 o
  -4   5   4      463.43      508.25      3.72 o
  -3   5   4       69.70       66.38      1.69 o
  -2   5   4      990.47     1202.37      9.01 o
  -1   5   4       75.57       80.37      1.86 o
   0   5   4     2643.10     2888.40     21.00 o
   1   5   4     2579.49     2871.24     16.26 o
   2   5   4      358.59      370.24      2.76 o
   3   5   4      276.30      283.13      2.51 o
   4   5   4       51.25       53.06      1.29 o
   5   5   4      347.28      318.89      3.17 o
   6   5   4      985.83     1031.04      6.62 o
   7   5   4       28.91       19.51      1.47 o
   8   5   4       39.14       34.43      2.16 o
   9   5   4      208.66      153.16      3.48 o
  10   5   4      254.77      242.27      6.78 o
  11   5   4       28.09       42.28      6.21 o
  12   5   4       32.43       35.14      5.67 o
  13   5   4      102.47      101.04      6.94 o
  14   5   4        8.51       15.92      5.05 o
  15   5   4       63.90       71.90      6.36 o
  16   5   4       60.68       65.39      6.64 o
  17   5   4       18.68       24.51      8.71 o
 -18   6   4        5.22        1.77      8.28 o
 -17   6   4       48.15       50.20      8.80 o
 -16   6   4      104.27      102.39      9.05 o
 -15   6   4       24.19       19.80      7.38 o
 -14   6   4      165.44      175.69      8.45 o
 -13   6   4      465.65      481.44     12.13 o
 -12   6   4        0.58       -1.87      4.32 o
 -11   6   4       57.13       42.35      3.54 o
 -10   6   4        0.61       -1.55      2.15 o
  -9   6   4      232.09      235.51      4.58 o
  -8   6   4       86.97       59.70      2.51 o
  -7   6   4      469.55      502.02      5.04 o
  -6   6   4       79.10       78.93      1.94 o
  -5   6   4      636.11      663.31      5.50 o
  -4   6   4      454.46      579.28      5.14 o
  -3   6   4      462.43      439.23      4.24 o
  -2   6   4      229.70      200.25      2.51 o
  -1   6   4     1735.51     1742.37     12.94 o
   0   6   4    11859.93    12757.42     74.07 o
   1   6   4       21.07       14.15      1.38 o
   2   6   4     1078.52     1163.91      6.96 o
   3   6   4     1819.96     1967.40     10.81 o
   4   6   4     3047.75     2870.46     14.80 o
   5   6   4      279.89      250.68      2.85 o
   6   6   4       48.50       64.79      1.65 o
   7   6   4      188.94      166.25      2.69 o
   8   6   4     1848.94     1700.65     12.58 o
   9   6   4       37.32       41.10      2.32 o
  10   6   4      254.58      215.31      4.98 o
  11   6   4      688.00      634.88     19.10 o
  12   6   4       29.82       21.42      5.02 o
  13   6   4       12.60       15.61      5.09 o
  14   6   4       22.14        7.66      5.18 o
  15   6   4       70.46       68.11      7.42 o
  16   6   4       23.66       24.41      6.84 o
  17   6   4       54.34       66.93      8.30 o
 -17   7   4       35.55       35.86      9.12 o
 -16   7   4       23.50       21.87      8.14 o
 -15   7   4       20.22       18.77      6.29 o
 -14   7   4        0.13       -7.97      5.31 o
 -13   7   4        1.85        1.97      4.70 o
 -12   7   4      156.04      156.77      8.48 o
 -11   7   4        8.48        8.97      2.88 o
 -10   7   4      110.96       84.88      3.28 o
  -9   7   4       68.93       67.16      2.81 o
  -8   7   4       12.71        5.46      1.82 o
  -7   7   4       97.34      105.57      2.78 o
  -6   7   4       29.08       49.25      1.58 o
  -5   7   4       84.84       91.33      1.91 o
  -4   7   4     2115.86     2333.23     16.87 o
  -3   7   4      288.75      235.67      2.97 o
  -2   7   4     3053.73     3443.96     25.98 o
  -1   7   4     1933.39     1979.29     13.57 o
   0   7   4      251.25      230.88      2.71 o
   1   7   4       18.35       13.40      1.05 o
   2   7   4      518.89      512.18      3.82 o
   3   7   4       22.14       10.95      0.95 o
   4   7   4     1435.42     1481.18      9.09 o
   5   7   4      737.73      730.99      5.19 o
   6   7   4      278.78      309.09      3.56 o
   7   7   4       36.21       44.60      1.87 o
   8   7   4       18.95       26.35      2.04 o
   9   7   4      283.75      290.55      4.46 o
  10   7   4      223.76      204.88      4.91 o
  11   7   4        8.22        5.16      4.26 o
  12   7   4      199.95      199.64      8.73 o
  13   7   4       93.42      109.95      8.99 o
  14   7   4        0.87       -6.37      6.33 o
  15   7   4        0.07       -2.72      5.84 o
  16   7   4        3.04        0.03      6.36 o
  17   7   4        2.64       12.51      7.99 o
 -17   8   4       42.11       44.12     13.35 o
 -16   8   4        3.15       -0.47      7.64 o
 -15   8   4        0.50       -2.82      6.97 o
 -14   8   4        1.06       -8.23     10.72 o
 -13   8   4        5.19        2.43      5.15 o
 -12   8   4       25.31       26.79      4.04 o
 -11   8   4      415.56      417.38      8.06 o
 -10   8   4        1.78        0.28      2.24 o
  -9   8   4       94.70       92.97      3.18 o
  -8   8   4        0.00       -0.51      1.75 o
  -7   8   4     1221.81     1203.27      9.91 o
  -6   8   4      377.62      328.28      4.36 o
  -5   8   4       43.00       45.83      2.07 o
  -4   8   4      175.89      159.62      2.50 o
  -3   8   4      694.51      710.63      6.64 o
  -2   8   4     2094.69     2133.45     19.77 o
  -1   8   4       10.72       20.52      1.70 o
   0   8   4       18.52       28.56      1.70 o
   1   8   4      101.70      112.27      2.41 o
   2   8   4      198.31      192.08      2.11 o
   3   8   4      881.06      906.43      6.23 o
   4   8   4     1007.27     1123.08      7.29 o
   5   8   4      697.83      746.78      5.87 o
   6   8   4      455.87      391.88      4.27 o
   7   8   4     2017.35     1922.08     12.38 o
   8   8   4       19.88       16.88      1.96 o
   9   8   4      291.66      262.06      4.37 o
  10   8   4       78.38       84.83      4.76 o
  11   8   4      744.62      718.41     45.32 o
  12   8   4      135.58      138.45      9.82 o
  13   8   4        0.98       -1.93      6.11 o
  14   8   4        1.19        7.30      6.88 o
  15   8   4       53.40       50.65      7.17 o
  16   8   4        0.36        2.14      6.60 o
  17   8   4       14.15       13.41      7.50 o
 -17   9   4       54.41       38.47      9.19 o
 -16   9   4        1.14       -0.26      7.80 o
 -15   9   4       38.63       30.71      8.26 o
 -14   9   4        7.95       11.22      7.01 o
 -13   9   4       46.48       51.07      7.30 o
 -12   9   4       79.68       90.21      5.79 o
 -11   9   4      282.72      267.04      6.76 o
 -10   9   4      173.53      166.06      5.13 o
  -9   9   4      114.74      101.64      3.42 o
  -8   9   4       98.45      118.52      3.24 o
  -7   9   4      162.21      177.09      3.22 o
  -6   9   4      358.03      305.76      3.96 o
  -5   9   4       83.05       99.92      2.63 o
  -4   9   4     1362.27     1379.97     12.49 o
  -3   9   4       60.68       82.59      2.01 o
  -2   9   4     1098.46     1119.89     10.67 o
  -1   9   4      456.26      438.95      5.72 o
   0   9   4        4.97        0.24      1.00 o
   1   9   4      274.92      329.24      3.43 o
   2   9   4      447.01      487.39      3.76 o
   3   9   4      174.41      197.14      2.52 o
   4   9   4       37.45       34.92      1.43 o
   5   9   4        1.42        3.27      1.29 o
   6   9   4       11.98        9.11      1.89 o
   7   9   4     1639.86     1592.15     13.46 o
   8   9   4       37.53       32.40      2.37 o
   9   9   4       36.47       34.21      2.53 o
  10   9   4        0.14        3.35      3.29 o
  11   9   4       42.21       42.55      6.39 o
  12   9   4       20.28       19.41      6.45 o
  13   9   4        0.54       -0.17      6.17 o
  14   9   4       26.57       29.66      7.87 o
  15   9   4       14.54       21.34      6.84 o
  16   9   4       23.04       33.39      7.43 o
 -16  10   4       41.29       34.48      8.85 o
 -15  10   4       15.25        2.66      7.15 o
 -14  10   4      165.16      186.55     11.07 o
 -13  10   4      346.44      367.68     19.07 o
 -12  10   4       31.23       36.79      4.90 o
 -11  10   4      295.94      320.11      7.27 o
 -10  10   4      216.16      232.00      5.85 o
  -9  10   4       35.16       24.53      2.78 o
  -8  10   4       26.40       29.87      2.53 o
  -7  10   4       99.68       91.34      2.61 o
  -6  10   4      770.40      849.83      7.91 o
  -5  10   4      651.13      623.15      8.05 o
  -4  10   4      189.38      216.95      5.12 o
  -3  10   4      246.99      262.97      4.70 o
  -2  10   4      405.76      454.73      5.73 o
  -1  10   4      897.20      833.17      7.40 o
   0  10   4       97.88      117.82      2.23 o
   1  10   4       87.87      107.14      1.94 o
   2  10   4      243.49      260.76      2.59 o
   3  10   4      169.92      187.43      2.40 o
   4  10   4      602.66      544.11      4.63 o
   5  10   4       30.51       35.64      1.66 o
   6  10   4      189.83      163.69      2.99 o
   7  10   4       81.58       83.73      2.96 o
   8  10   4      564.80      607.57     12.05 o
   9  10   4       11.65        5.96      2.35 o
  10  10   4       24.30       11.43      3.88 o
  11  10   4        3.10        5.49      4.04 o
  12  10   4       49.38       46.75      6.99 o
  13  10   4      117.21      134.83     14.30 o
  14  10   4       10.36       13.60      7.36 o
  15  10   4      117.96      123.18      8.72 o
  16  10   4       59.34       73.43      8.42 o
 -16  11   4       65.00       70.37     17.63 o
 -15  11   4       23.03       26.47     16.19 o
 -14  11   4        2.68       -6.51      6.56 o
 -13  11   4       27.19       33.16      7.11 o
 -12  11   4       15.03       13.31      4.46 o
 -11  11   4        0.20       -1.37      2.91 o
 -10  11   4      411.14      385.42      7.35 o
  -9  11   4      613.01      594.68      8.52 o
  -8  11   4       57.07       45.66      2.73 o
  -7  11   4        0.05       -1.00      1.58 o
  -6  11   4      157.94      170.20      4.61 o
  -5  11   4      378.32      358.10      5.87 o
  -4  11   4      568.83      573.76      7.27 o
  -3  11   4       19.51       16.21      2.08 o
  -2  11   4      721.36      736.10      8.53 o
  -1  11   4      431.57      454.09      4.40 o
   0  11   4       98.52       80.35      2.24 o
   1  11   4       50.04       58.09      1.63 o
   2  11   4        0.00        2.38      1.27 o
   3  11   4      109.46       94.56      2.36 o
   4  11   4       69.98       90.87      2.07 o
   5  11   4      190.08      162.46      3.40 o
   6  11   4      280.73      275.80      3.79 o
   7  11   4      204.85      180.46      4.07 o
   8  11   4       29.40       30.04      2.47 o
   9  11   4        4.27       -0.98      2.28 o
  10  11   4      123.56      110.10      5.64 o
  11  11   4        9.14        6.29      4.91 o
  12  11   4       35.85       27.15      6.81 o
  13  11   4       14.24       26.78     11.79 o
  14  11   4      112.13      117.30     10.27 o
  15  11   4       74.93       96.61      8.54 o
  16  11   4       30.41       22.72     11.05 o
 -16  12   4       18.21       20.05      8.08 o
 -15  12   4       12.41       17.28      7.61 o
 -14  12   4        1.87       -0.19      6.55 o
 -13  12   4       47.80       58.18      9.45 o
 -12  12   4       12.71       14.03      4.57 o
 -11  12   4        0.59       -4.53      3.02 o
 -10  12   4      455.80      473.35      8.35 o
  -9  12   4       19.96       20.90      2.86 o
  -8  12   4        0.59        1.34      2.29 o
  -7  12   4       59.38       55.07      2.78 o
  -6  12   4       10.06       13.10      2.45 o
  -5  12   4        9.73        9.07      2.12 o
  -4  12   4       28.48       30.26      2.80 o
  -3  12   4       86.43       78.21      3.05 o
  -2  12   4       15.66       19.25      2.53 o
  -1  12   4        0.53        1.03      1.49 o
   0  12   4      937.51     1045.82     10.22 o
   1  12   4      225.05      223.01      4.08 o
   2  12   4       93.54      134.25      2.45 o
   3  12   4      243.60      221.24      2.88 o
   4  12   4        3.98        6.19      1.37 o
   5  12   4      254.65      242.38      3.48 o
   6  12   4       99.75      102.09      2.83 o
   7  12   4       55.34       65.90      3.08 o
   8  12   4       44.86       48.97      3.24 o
   9  12   4       40.75       38.67      3.31 o
  10  12   4      165.99      173.07      6.93 o
  11  12   4        0.40       -5.73      3.95 o
  12  12   4        3.08       -2.86      5.84 o
  13  12   4        4.37        4.20      6.65 o
  14  12   4        9.56       11.24      7.20 o
  15  12   4       16.07       22.98      6.91 o
 -15  13   4      172.15      188.22     11.82 o
 -14  13   4       27.50       21.22      8.22 o
 -13  13   4        0.04       -3.87      4.38 o
 -12  13   4      226.04      241.69      8.25 o
 -11  13   4       17.48       10.48      3.30 o
 -10  13   4        0.03       -0.27      2.86 o
  -9  13   4       47.70       44.55      3.24 o
  -8  13   4      879.35      890.74     10.50 o
  -7  13   4       98.34       83.48      3.66 o
  -6  13   4        7.08        4.76      2.75 o
  -5  13   4      231.36      228.86      5.16 o
  -4  13   4      345.83      332.48     12.06 o
  -3  13   4      230.47      215.10      4.73 o
  -2  13   4       46.32       42.73      2.73 o
  -1  13   4      121.39      122.85      3.55 o
   0  13   4       78.36       83.51      2.92 o
   1  13   4      549.89      577.75      5.90 o
   2  13   4      408.88      421.73      3.95 o
   3  13   4       62.74       54.72      1.78 o
   4  13   4      284.93      265.51      3.59 o
   5  13   4        0.44       -2.27      1.51 o
   6  13   4        0.36        0.12      1.75 o
   7  13   4        6.10        0.86      2.80 o
   8  13   4      127.58      127.49      5.10 o
   9  13   4        5.73       11.01      3.54 o
  10  13   4       70.52       71.88      5.12 o
  11  13   4       37.54       47.58      5.08 o
  12  13   4       94.44       95.92      8.39 o
  13  13   4       61.05       76.27      8.31 o
  14  13   4        8.56       14.41      7.34 o
 -14  14   4        3.08        6.17      9.12 o
 -13  14   4        4.88        8.51      5.92 o
 -12  14   4       20.70       17.71      5.01 o
 -11  14   4        8.28        2.37      3.21 o
 -10  14   4      201.11      206.14      5.70 o
  -9  14   4      187.02      196.04      9.25 o
  -8  14   4      136.66      155.10      4.25 o
  -7  14   4      470.74      463.38      7.69 o
  -6  14   4      128.73      136.79      7.30 o
  -5  14   4        0.79        2.85      2.98 o
  -4  14   4      175.49      180.59      5.62 o
  -3  14   4      512.69      501.85      8.41 o
  -2  14   4      488.22      493.42      7.88 o
  -1  14   4       68.78       67.72      2.82 o
   0  14   4      752.77      776.07      7.92 o
   1  14   4        1.94       -1.17      1.57 o
   2  14   4       19.19       27.56      1.53 o
   3  14   4      197.18      211.35      3.21 o
   4  14   4        1.16       -0.63      1.71 o
   5  14   4       54.92       52.45      2.25 o
   6  14   4       21.28       15.61      2.06 o
   7  14   4        5.26        4.24      2.24 o
   8  14   4      129.22      133.18      5.29 o
   9  14   4        2.02        3.87      3.05 o
  10  14   4       11.71        2.37      3.81 o
  11  14   4        6.08        2.18      4.35 o
  12  14   4       47.01       55.69      7.50 o
  13  14   4        0.24        0.90      6.47 o
  14  14   4       13.86        9.86      7.19 o
 -14  15   4       30.34       34.74      7.78 o
 -13  15   4       94.94      112.16     14.01 o
 -12  15   4        0.01        0.07      5.10 o
 -11  15   4       62.83       62.55      4.68 o
 -10  15   4       14.89       15.92      3.79 o
  -9  15   4       55.90       49.25      3.70 o
  -8  15   4       17.01       10.04      3.89 o
  -7  15   4       43.94       37.55      3.15 o
  -6  15   4       48.89       42.62      5.44 o
  -5  15   4      264.11      277.64     10.99 o
  -4  15   4      193.28      181.74      5.73 o
  -3  15   4      179.23      189.31      6.31 o
  -2  15   4       22.34       20.22      3.60 o
  -1  15   4      741.84      769.15     10.39 o
   0  15   4      159.39      162.81      4.37 o
   1  15   4        0.03       -0.53      1.36 o
   2  15   4      311.37      298.69      3.68 o
   3  15   4        3.90        1.60      1.66 o
   4  15   4      132.31      120.98      2.92 o
   5  15   4       63.31       58.13      2.36 o
   6  15   4        0.28       -2.25      1.90 o
   7  15   4      272.01      283.63      5.21 o
   8  15   4       66.26       80.31      4.42 o
   9  15   4      182.95      187.38      5.83 o
  10  15   4        2.60        0.44      4.05 o
  11  15   4       56.80       57.11      5.43 o
  12  15   4       74.89       83.03      8.21 o
  13  15   4        0.08       -8.26      6.20 o
 -13  16   4       11.64        6.91      5.97 o
 -12  16   4        5.45       -2.33     11.63 o
 -11  16   4        9.15       13.79      4.30 o
 -10  16   4      129.06      135.03      5.72 o
  -9  16   4       87.11       83.15      4.27 o
  -8  16   4       40.22       43.03      3.18 o
  -7  16   4       47.07       51.86      9.29 o
  -6  16   4        6.39        2.17      4.68 o
  -5  16   4       52.59       34.16      4.07 o
  -4  16   4        0.10       -2.11      2.96 o
  -3  16   4      184.46      191.68      5.74 o
  -2  16   4       10.25       13.70      3.22 o
  -1  16   4       25.83       23.49      2.78 o
   0  16   4      242.10      245.03      6.87 o
   1  16   4       10.03       13.26      2.15 o
   2  16   4      238.13      224.37      3.46 o
   3  16   4       40.27       38.55      2.02 o
   4  16   4        4.35        0.55      1.70 o
   5  16   4      213.69      223.58      4.00 o
   6  16   4       12.65       16.19      2.40 o
   7  16   4       63.15       62.58      3.13 o
   8  16   4        2.76        6.73      3.48 o
   9  16   4        8.15        6.26      3.68 o
  10  16   4       16.97       15.43      4.42 o
  11  16   4       11.77       12.50      7.26 o
  12  16   4       10.23        6.75      6.68 o
 -12  17   4        0.86       -0.62      7.11 o
 -11  17   4        0.26       -5.39      3.59 o
 -10  17   4        2.09       -0.70      3.56 o
  -9  17   4        7.16        1.78      3.03 o
  -8  17   4       54.32       48.00      3.31 o
  -7  17   4       39.26       39.69      9.29 o
  -6  17   4      120.03      135.11      7.51 o
  -5  17   4       94.82      110.47      6.81 o
  -4  17   4       96.33      103.10      9.87 o
  -3  17   4       64.23       66.35      4.01 o
  -2  17   4      170.11      175.99      5.49 o
  -1  17   4      137.69      134.11      4.72 o
   0  17   4      158.67      157.45      4.77 o
   1  17   4        3.80        2.38      1.58 o
   2  17   4       19.50       15.92      2.03 o
   3  17   4       31.72       29.63      2.55 o
   4  17   4        8.04        7.88      2.13 o
   5  17   4        3.35        2.49      2.27 o
   6  17   4       22.17       20.06      2.81 o
   7  17   4       39.95       51.93      3.63 o
   8  17   4       50.36       54.59      5.53 o
   9  17   4        3.43        3.61      3.74 o
  10  17   4       15.51       10.79      5.92 o
  11  17   4        0.15       -5.40      5.44 o
 -11  18   4       14.03       21.58      5.05 o
 -10  18   4       46.87       52.18      4.26 o
  -9  18   4       55.52       69.47      6.85 o
  -8  18   4       14.89       14.55      2.87 o
  -7  18   4        0.25       -6.08      7.73 o
  -6  18   4        1.16       -0.01      5.75 o
  -5  18   4        0.10       -0.94      4.52 o
  -4  18   4        0.56       -4.54      4.61 o
  -3  18   4       40.63       45.18      5.35 o
  -2  18   4        0.20       -2.13      2.90 o
  -1  18   4      111.83      108.21      4.62 o
   0  18   4      106.26      110.13      5.25 o
   1  18   4       34.86       31.87      2.23 o
   2  18   4      120.49      124.65      3.61 o
   3  18   4       20.91       21.98      2.40 o
   4  18   4       25.54       16.82      2.33 o
   5  18   4        4.89        4.22      2.34 o
   6  18   4       19.16       23.92      3.06 o
   7  18   4       43.71       50.87      5.21 o
   8  18   4        2.12        9.71     11.46 o
   9  18   4       15.79       22.42      4.11 o
  10  18   4        2.22       -8.32      7.85 o
 -10  19   4        4.08        1.00      4.70 o
  -9  19   4        6.92        3.26      4.19 o
  -8  19   4        1.01        4.01      2.71 o
  -7  19   4       17.32       18.66      9.20 o
  -6  19   4      123.32      154.42     12.66 o
  -5  19   4      112.77      120.93     13.56 o
  -4  19   4        9.02        1.22      4.56 o
  -3  19   4        0.74       -0.82      3.22 o
  -2  19   4       23.47       23.88      4.12 o
  -1  19   4       40.06       35.04      4.04 o
   0  19   4        0.43        0.38      3.42 o
   1  19   4       38.24       40.28      2.48 o
   2  19   4        7.50        3.66      2.20 o
   3  19   4        4.37        2.23      2.54 o
   4  19   4        0.09       -3.41      2.27 o
   5  19   4        0.20       -1.00      2.55 o
   6  19   4       17.11       13.85      2.99 o
   7  19   4       25.84       25.11      4.83 o
   8  19   4        6.03       -6.47      4.31 o
   9  19   4        6.02       -3.70      5.75 o
  -8  20   4       65.96       63.16      4.66 o
  -7  20   4       27.30       19.56      9.04 o
  -6  20   4        6.38       17.18      8.79 o
  -5  20   4       53.68       59.09      6.44 o
  -4  20   4        0.94       -6.68      4.46 o
  -3  20   4      110.16      112.62      6.26 o
  -2  20   4        0.00       -1.34      3.55 o
  -1  20   4        7.33        2.68      6.25 o
   0  20   4       11.88       15.38      2.11 o
   1  20   4       76.65       81.44      3.14 o
   2  20   4        3.20        0.45      2.24 o
   3  20   4       30.02       29.29      2.75 o
   4  20   4        1.37       -3.59      2.39 o
   5  20   4        2.80        1.32      2.93 o
   6  20   4        8.08        7.48      3.51 o
   7  20   4       44.92       40.57      5.22 o
   8  20   4       26.01       18.57      3.74 o
  -7  21   4        4.84       17.01      9.37 o
  -6  21   4       11.72        6.82      8.63 o
  -4  21   4        6.20       -0.08      6.49 o
  -3  21   4       17.30       18.16      6.66 o
  -2  21   4        5.20        5.32      6.41 o
  -1  21   4        3.00        0.28      4.19 o
   0  21   4        0.31        4.44      2.11 o
   1  21   4       15.58       14.13      2.48 o
   2  21   4       26.72       23.16      2.71 o
   3  21   4        2.09       -2.97      2.37 o
   4  21   4        1.09       -1.61      2.50 o
   5  21   4        7.32        9.63      3.14 o
   6  21   4        4.00        6.89      3.69 o
  -4  22   4       60.17       58.51      8.63 o
  -3  22   4        2.59        4.85      6.66 o
  -2  22   4       58.36       49.14      7.56 o
  -1  22   4        0.18        0.17      2.52 o
   0  22   4        0.59       -3.31      2.20 o
   1  22   4        0.05       -3.03      2.31 o
   2  22   4       69.80       60.60      4.39 o
   3  22   4       78.53       74.64      3.60 o
 -18   1   5        1.17       -2.69      8.56 o
 -17   1   5        0.87       -4.35      7.24 o
 -16   1   5        2.49        4.05      7.65 o
 -15   1   5        0.12       -7.77      5.27 o
 -14   1   5       29.66       30.28      8.51 o
 -13   1   5      323.41      294.46      8.40 o
 -12   1   5        1.85        2.96      3.76 o
 -11   1   5      174.54      162.03      6.46 o
 -10   1   5       31.86       30.04      2.78 o
  -9   1   5       71.43       84.27      3.50 o
  -8   1   5      142.93      146.19      3.38 o
  -7   1   5      132.73      145.96      3.47 o
  -6   1   5      161.34      187.22      3.53 o
  -5   1   5       30.66       31.55      1.53 o
  -4   1   5     7238.50     7842.61     55.60 o
  -3   1   5     5133.46     5129.36     36.70 o
  -2   1   5     5797.82     6641.49     46.94 o
  -1   1   5     3495.10     3464.08     25.00 o
   0   1   5     4256.51     4311.43     30.85 o
   1   1   5     1166.07     1265.59      8.89 o
   2   1   5      273.98      291.44      3.63 o
   3   1   5     2284.41     2430.06     14.04 o
   4   1   5       32.24       36.00      1.41 o
   5   1   5      962.48     1094.48      7.16 o
   6   1   5        0.11        1.09      1.13 o
   7   1   5      492.15      479.52      4.50 o
   8   1   5     1533.03     1498.35     11.07 o
   9   1   5     1201.88     1172.94     10.71 o
  10   1   5       12.91       22.13      2.65 o
  11   1   5       15.36       11.03      3.39 o
  12   1   5      126.56      126.09      5.96 o
  13   1   5      203.55      209.41      7.70 o
  14   1   5       35.63       44.40      6.03 o
  15   1   5        1.10        6.82      5.59 o
  16   1   5       25.10       29.60     12.94 o
  17   1   5       46.78       52.76      9.17 o
  18   1   5       22.07       30.87      9.75 o
 -18   2   5       50.93       42.44      9.70 o
 -17   2   5       61.11       69.58      9.41 o
 -16   2   5        0.24        1.61      7.28 o
 -15   2   5      102.76      102.05      7.65 o
 -14   2   5       50.61       53.07      6.08 o
 -13   2   5      191.07      203.57     10.00 o
 -12   2   5       47.47       49.50      4.45 o
 -11   2   5      291.57      281.24      5.94 o
 -10   2   5        0.07       -3.32      2.22 o
  -9   2   5      373.68      388.63      5.91 o
  -8   2   5      139.24      151.26      3.43 o
  -7   2   5     2395.11     2651.46     19.43 o
  -6   2   5      434.70      462.87      4.85 o
  -5   2   5      134.76      140.98      2.52 o
  -4   2   5      107.84      132.85      2.66 o
  -3   2   5      790.18      894.82      7.54 o
  -2   2   5     6569.89     7145.02     50.43 o
  -1   2   5     1820.30     1971.14     13.50 o
   0   2   5     1452.39     1437.18     15.27 o
   1   2   5       77.56       84.64      1.39 o
   2   2   5      140.19      144.68      1.74 o
   3   2   5      137.08      160.66      1.93 o
   4   2   5      577.25      715.24      4.57 o
   5   2   5        0.15        2.53      0.97 o
   6   2   5        3.17        7.67      1.17 o
   7   2   5      132.07      163.63      2.83 o
   8   2   5     1056.17     1058.71      8.95 o
   9   2   5      235.03      227.72      4.56 o
  10   2   5        2.22        1.23      2.31 o
  11   2   5       47.74       45.88      3.82 o
  12   2   5      246.02      235.01      6.82 o
  13   2   5       63.34       68.96      5.38 o
  14   2   5       29.09       32.50      6.93 o
  15   2   5       67.02       63.80      7.27 o
  16   2   5        4.65       -3.59      5.76 o
  17   2   5        0.05       -2.16      8.01 o
  18   2   5        0.43        3.03      9.29 o
 -18   3   5        0.51        7.30      8.60 o
 -17   3   5        8.85       13.44      8.30 o
 -16   3   5        5.03        1.17      5.70 o
 -15   3   5        0.01        3.36      5.53 o
 -14   3   5      208.11      178.97      8.60 o
 -13   3   5      280.99      289.02      9.69 o
 -12   3   5      362.72      367.40     12.33 o
 -11   3   5      262.18      283.76      7.45 o
 -10   3   5      158.69      155.49      4.46 o
  -9   3   5      391.53      404.54      5.44 o
  -8   3   5      139.84      138.70      3.28 o
  -7   3   5      135.99      149.92      2.61 o
  -6   3   5      109.43      105.21      2.12 o
  -5   3   5        7.28       16.97      1.30 o
  -4   3   5      752.41      927.64      6.91 o
  -3   3   5        0.66       -1.23      0.82 o
  -2   3   5     1517.89     1695.12     10.99 o
  -1   3   5      416.23      439.45      3.80 o
   0   3   5       63.38      107.71      1.84 o
   1   3   5      453.57      532.04      3.64 o
   2   3   5     1505.65     1656.87      8.77 o
   3   3   5      961.79     1034.71      5.64 o
   4   3   5     2004.21     2133.56     11.11 o
   5   3   5       77.58       98.79      1.80 o
   6   3   5     1789.63     1905.09     10.87 o
   7   3   5      326.12      329.57      4.04 o
   8   3   5      244.68      208.15      4.03 o
   9   3   5        1.08       -3.01      2.01 o
  10   3   5      597.87      541.68      9.82 o
  11   3   5       17.75       13.56      3.73 o
  12   3   5       58.67       36.83      4.55 o
  13   3   5      114.06      109.91      6.02 o
  14   3   5       83.91       89.61      7.06 o
  15   3   5        0.08       -4.93      5.57 o
  16   3   5        0.12        0.42      6.15 o
  17   3   5      131.92      142.99     11.91 o
  18   3   5        0.13        0.61      9.62 o
 -18   4   5       13.13       20.03     10.44 o
 -17   4   5      145.71      168.49      9.79 o
 -16   4   5       81.96       81.80      7.83 o
 -15   4   5       20.45        4.70      5.64 o
 -14   4   5       11.52       17.54      5.61 o
 -13   4   5       12.36       15.27      4.82 o
 -12   4   5       29.00       27.65      4.76 o
 -11   4   5       13.85       22.15      5.97 o
 -10   4   5      115.15      123.77      4.31 o
  -9   4   5       51.07       40.73      2.33 o
  -8   4   5      347.02      387.93      4.99 o
  -7   4   5       61.07       54.46      1.82 o
  -6   4   5        9.72        4.70      1.07 o
  -5   4   5      304.99      317.13      3.80 o
  -4   4   5        0.21        0.31      0.81 o
  -3   4   5      152.19      197.98      2.34 o
  -2   4   5     4008.77     4320.52     26.81 o
  -1   4   5     1386.59     1498.36      9.91 o
   0   4   5       75.08      111.56      1.60 o
   1   4   5      164.57      172.44      1.79 o
   2   4   5      666.26      737.89      4.60 o
   3   4   5      986.82     1154.74      6.35 o
   4   4   5      110.92       81.05      1.63 o
   5   4   5        0.92       -0.88      0.92 o
   6   4   5      155.62      149.34      2.49 o
   7   4   5     1063.93     1028.52      7.55 o
   8   4   5      351.63      392.99      5.38 o
   9   4   5      372.50      372.76      5.98 o
  10   4   5        0.20       -3.10      2.07 o
  11   4   5       25.73       30.05      4.15 o
  12   4   5       20.30       30.05      4.47 o
  13   4   5       19.66        7.14      4.42 o
  14   4   5      178.44      177.62      7.64 o
  15   4   5       23.30       24.42      5.42 o
  16   4   5       80.22       96.51     10.98 o
  17   4   5        0.02        2.29      6.86 o
 -18   5   5       48.30       53.06      9.99 o
 -17   5   5        1.91        2.73      6.42 o
 -16   5   5        5.83       -2.70      6.03 o
 -15   5   5        2.72       -7.10      5.48 o
 -14   5   5       65.77       70.40      6.70 o
 -13   5   5        0.06       -5.07      4.42 o
 -12   5   5        2.19       -6.04      4.03 o
 -11   5   5       49.73       34.63      3.35 o
 -10   5   5       33.96       27.19      2.57 o
  -9   5   5        0.15        5.64      2.02 o
  -8   5   5      171.21      166.93      3.47 o
  -7   5   5       57.88       49.84      1.74 o
  -6   5   5       19.56       24.11      1.29 o
  -5   5   5     1370.04     1483.32      9.44 o
  -4   5   5     4030.39     4402.82     26.08 o
  -3   5   5      922.36     1008.38      8.03 o
  -2   5   5     3962.04     4346.78     29.67 o
  -1   5   5     2029.10     2199.02     16.72 o
   0   5   5       66.47       83.32      1.49 o
   1   5   5       21.45       26.13      0.87 o
   2   5   5     2192.12     2567.15     13.06 o
   3   5   5       41.27       37.79      1.08 o
   4   5   5      155.36      171.18      2.22 o
   5   5   5      582.53      541.68      4.54 o
   6   5   5     2975.06     3000.60     16.64 o
   7   5   5      649.38      612.02      5.15 o
   8   5   5        1.63        2.29      1.61 o
   9   5   5       80.42       80.92      2.75 o
  10   5   5       77.42       77.76      3.38 o
  11   5   5       11.65        7.65      4.40 o
  12   5   5       44.96       44.33      4.86 o
  13   5   5      210.76      211.39      9.23 o
  14   5   5       38.33       39.96      5.46 o
  15   5   5        7.83        6.20      5.21 o
  16   5   5        3.46       -5.36      6.10 o
  17   5   5       19.10       20.20      9.20 o
 -18   6   5       21.27       17.70      9.23 o
 -17   6   5       11.92        4.74      6.64 o
 -16   6   5        0.27       -1.64      5.81 o
 -15   6   5      110.83       95.48      7.65 o
 -14   6   5       15.38       10.91      5.12 o
 -13   6   5       47.95       51.12      9.67 o
 -12   6   5       73.81       55.01      6.44 o
 -11   6   5       88.34       58.93      3.67 o
 -10   6   5       59.56       44.89      2.87 o
  -9   6   5      533.39      556.36      7.58 o
  -8   6   5      198.38      201.08      4.03 o
  -7   6   5        8.86        4.74      1.44 o
  -6   6   5      786.36      892.19      8.78 o
  -5   6   5       34.89       70.04      2.12 o
  -4   6   5       91.02       98.46      1.62 o
  -3   6   5      710.42      757.81      6.44 o
  -2   6   5     1819.22     2078.02     16.04 o
  -1   6   5      768.56      812.80      7.14 o
   0   6   5        0.64        1.17      1.10 o
   1   6   5     5806.04     6341.65     33.46 o
   2   6   5      232.59      207.21      2.22 o
   3   6   5      588.28      727.94      4.84 o
   4   6   5      153.88      150.97      2.16 o
   5   6   5      858.49      829.14      5.86 o
   6   6   5      224.69      243.59      2.91 o
   7   6   5      496.87      507.14      5.81 o
   8   6   5      232.86      210.27      3.78 o
   9   6   5      224.38      195.38      4.21 o
  10   6   5       77.91       65.23      3.59 o
  11   6   5       11.90       15.13      4.57 o
  12   6   5       12.51       -2.15      4.65 o
  13   6   5       19.99       20.56      4.75 o
  14   6   5        4.67        0.04      4.59 o
  15   6   5        0.63       -8.39      5.59 o
  16   6   5      101.92      125.55      9.25 o
  17   6   5       45.16       60.12      9.94 o
 -17   7   5        4.16        3.21      7.85 o
 -16   7   5       54.02       57.62      9.10 o
 -15   7   5       20.94       11.01      5.98 o
 -14   7   5       36.28       35.60      5.92 o
 -13   7   5        4.45       10.45      5.20 o
 -12   7   5       69.95       64.45      6.81 o
 -11   7   5      472.17      466.11      7.99 o
 -10   7   5       20.63       14.39      2.46 o
  -9   7   5       80.56       74.11      2.90 o
  -8   7   5      336.00      313.34      4.88 o
  -7   7   5       97.82       81.99      2.52 o
  -6   7   5       34.56       40.44      1.59 o
  -5   7   5      406.80      440.16      3.90 o
  -4   7   5       88.58      127.89      7.03 o
  -3   7   5        2.24        3.87      1.13 o
  -2   7   5       41.30       33.79      1.33 o
  -1   7   5      636.52      670.37      5.56 o
   0   7   5     5124.71     5456.82     36.61 o
   1   7   5      273.35      252.89      3.18 o
   2   7   5      129.46      105.42      1.68 o
   3   7   5      995.91     1159.56      7.67 o
   4   7   5        2.62        2.58      1.16 o
   5   7   5      160.53      187.87      2.55 o
   6   7   5       30.81       25.95      1.63 o
   7   7   5       21.25       26.34      1.84 o
   8   7   5       52.55       33.43      2.15 o
   9   7   5        0.50        3.64      2.08 o
  10   7   5        3.21        3.82      3.89 o
  11   7   5       14.70       10.56      4.48 o
  12   7   5       23.94       31.11      5.25 o
  13   7   5       60.14       55.05      6.39 o
  14   7   5        4.34       -4.66      7.02 o
  15   7   5        2.61        1.69      6.07 o
  16   7   5        0.21       13.12      6.84 o
  17   7   5        0.63        7.48      8.70 o
 -17   8   5        9.73       -1.32     10.93 o
 -16   8   5       25.96       21.18      8.27 o
 -15   8   5       12.19       -1.41      7.37 o
 -14   8   5       26.87       25.43      7.43 o
 -13   8   5       58.45       56.92      6.31 o
 -12   8   5      102.59       91.42      5.17 o
 -11   8   5        7.40        6.85      3.39 o
 -10   8   5       77.92       69.77      3.12 o
  -9   8   5      234.47      192.86      4.25 o
  -8   8   5       66.08       60.46      2.49 o
  -7   8   5       12.36        8.40      1.61 o
  -6   8   5       84.99       84.53      2.11 o
  -5   8   5      114.49      110.98      3.66 o
  -4   8   5      147.99      151.93      2.68 o
  -3   8   5        8.08       10.93      1.26 o
  -2   8   5      322.28      362.68      3.81 o
  -1   8   5      247.88      235.22      2.88 o
   0   8   5      112.03       95.08      3.22 o
   1   8   5       10.15       11.76      0.79 o
   2   8   5     2523.36     2785.76     16.27 o
   3   8   5      389.09      452.66      4.76 o
   4   8   5       16.30       31.32      1.64 o
   5   8   5      201.16      202.34      2.84 o
   6   8   5      195.83      173.68      3.09 o
   7   8   5      868.00      822.43      9.84 o
   8   8   5      229.43      221.65      3.95 o
   9   8   5      120.93      123.07      3.79 o
  10   8   5        2.88       -0.50      3.30 o
  11   8   5      283.71      290.98     11.59 o
  12   8   5       66.96       54.52      7.46 o
  13   8   5       13.14       10.06      6.48 o
  14   8   5       47.59       56.15      7.10 o
  15   8   5       58.10       60.17      9.82 o
  16   8   5       82.72       97.07      8.64 o
  17   8   5        2.46       16.68     13.40 o
 -17   9   5       32.76       13.55      8.85 o
 -16   9   5       14.04       17.87     16.60 o
 -15   9   5      100.98      111.53      9.95 o
 -14   9   5       12.15       11.59      6.72 o
 -13   9   5        2.54       -1.08      9.94 o
 -12   9   5        3.92        6.63      5.04 o
 -11   9   5      247.04      258.84      6.68 o
 -10   9   5      165.59      171.49      5.32 o
  -9   9   5        6.70        3.74      2.31 o
  -8   9   5       47.07       42.05      2.71 o
  -7   9   5       61.06       60.24      2.12 o
  -6   9   5       92.01      106.56      2.26 o
  -5   9   5      374.43      376.60      4.76 o
  -4   9   5      126.75      108.68      4.51 o
  -3   9   5      158.41      163.16      2.72 o
  -2   9   5      681.34      672.35      8.36 o
  -1   9   5      100.25      132.28      2.39 o
   0   9   5      138.23      164.73      2.56 o
   1   9   5        1.25        2.59      1.01 o
   2   9   5      238.53      247.70      3.42 o
   3   9   5       14.40       15.22      1.20 o
   4   9   5       26.21       28.73      1.56 o
   5   9   5      110.71      120.45      2.56 o
   6   9   5      403.70      389.64      4.30 o
   7   9   5       33.43       28.46      2.36 o
   8   9   5      162.54      159.23      4.00 o
   9   9   5       11.32       11.50      2.29 o
  10   9   5      122.28      118.53      5.34 o
  11   9   5        1.08        2.91     10.40 o
  12   9   5        0.54       -4.86      5.61 o
  13   9   5        0.29       -0.33      6.25 o
  14   9   5      208.09      223.95     10.26 o
  15   9   5        0.10        3.68      6.17 o
  16   9   5       71.42       77.38      8.55 o
 -16  10   5        0.50       -0.42      7.54 o
 -15  10   5        0.05       -3.73      9.45 o
 -14  10   5        0.20        0.58      6.90 o
 -13  10   5      166.97      158.38      9.75 o
 -12  10   5       14.15        5.63      4.26 o
 -11  10   5      112.53       98.08      5.71 o
 -10  10   5      184.97      148.40      5.15 o
  -9  10   5        0.87        0.77      2.47 o
  -8  10   5        7.71        4.25      2.17 o
  -7  10   5      173.98      151.09      3.48 o
  -6  10   5      206.35      201.93      3.17 o
  -5  10   5        0.34       -2.08      2.12 o
  -4  10   5     2407.55     2372.27     22.44 o
  -3  10   5       21.51       26.70      1.83 o
  -2  10   5      414.91      419.42      5.89 o
  -1  10   5      284.11      285.94      3.82 o
   0  10   5      220.48      245.36      3.22 o
   1  10   5        7.26       10.29      1.50 o
   2  10   5       36.58       50.65      1.38 o
   3  10   5      203.18      210.38      2.69 o
   4  10   5      158.21      178.96      2.75 o
   5  10   5     1558.54     1492.92     10.17 o
   6  10   5       68.76       59.72      2.17 o
   7  10   5      216.99      190.30      4.14 o
   8  10   5       25.21       21.80      2.44 o
   9  10   5       48.06       59.74      3.07 o
  10  10   5      181.52      193.80      6.71 o
  11  10   5        0.08       -6.46      5.45 o
  12  10   5        0.83        6.72      6.22 o
  13  10   5       35.80       22.58      6.94 o
  14  10   5       10.21       10.58      6.13 o
  15  10   5        0.35       -8.72      5.81 o
  16  10   5       74.12       78.63      8.40 o
 -16  11   5       40.21       52.27     11.71 o
 -15  11   5        0.70       -5.98      7.05 o
 -14  11   5        1.16        4.34      6.83 o
 -13  11   5        0.11       -1.44      8.88 o
 -12  11   5      275.81      289.90     10.20 o
 -11  11   5        8.13        7.87      3.19 o
 -10  11   5       89.22       98.93      4.20 o
  -9  11   5       45.88       47.22      3.74 o
  -8  11   5       17.61       15.18      2.34 o
  -7  11   5       34.32       29.12      2.02 o
  -6  11   5       15.64       26.24      2.70 o
  -5  11   5      300.97      292.50      5.41 o
  -4  11   5     1356.97     1315.98     13.69 o
  -3  11   5      265.73      250.84      3.82 o
  -2  11   5       57.30       55.31      2.07 o
  -1  11   5      239.74      220.29      3.45 o
   0  11   5       66.02       57.16      1.80 o
   1  11   5       56.65       54.54      2.44 o
   2  11   5        1.11       -1.49      0.99 o
   3  11   5        8.79       10.13      1.24 o
   4  11   5      181.47      167.85      2.72 o
   5  11   5      280.26      317.41      3.81 o
   6  11   5      518.25      542.17      5.53 o
   7  11   5      142.68      129.13      3.74 o
   8  11   5       19.81       22.80      2.47 o
   9  11   5       37.60       33.51      3.06 o
  10  11   5       43.67       55.07      4.50 o
  11  11   5       54.49       57.18      7.18 o
  12  11   5       18.96       15.02     13.48 o
  13  11   5        1.08       -8.06      6.22 o
  14  11   5       93.16      117.02      8.45 o
  15  11   5       39.24       43.32      7.21 o
 -15  12   5      113.65       99.52      9.75 o
 -14  12   5       25.30       12.70      9.16 o
 -13  12   5      103.40      126.07     16.31 o
 -12  12   5       82.28       91.43      5.85 o
 -11  12   5       77.98       82.27      5.48 o
 -10  12   5       27.60       25.63      3.81 o
  -9  12   5      198.41      190.94      5.05 o
  -8  12   5       28.90       30.29      2.54 o
  -7  12   5       88.57       94.38      3.72 o
  -6  12   5       30.94       32.11      3.16 o
  -5  12   5       11.53       17.81      3.16 o
  -4  12   5      153.89      147.91      3.47 o
  -3  12   5      156.57      174.58      4.38 o
  -2  12   5        2.05        6.79      1.89 o
  -1  12   5        6.86        2.81      1.49 o
   0  12   5      119.25       83.94      2.30 o
   1  12   5     1047.66     1034.38      8.87 o
   2  12   5      403.85      318.18      3.41 o
   3  12   5       45.88       58.29      2.11 o
   4  12   5       33.32       44.30      1.84 o
   5  12   5      140.46      109.08      2.93 o
   6  12   5      186.67      158.67      3.47 o
   7  12   5       85.06       81.56      3.38 o
   8  12   5      122.03      132.58      5.11 o
   9  12   5       51.13       49.62      3.33 o
  10  12   5        1.92        2.39      3.87 o
  11  12   5      132.42      152.63      9.14 o
  12  12   5        8.78       13.68      6.41 o
  13  12   5       19.41       15.55     10.85 o
  14  12   5        6.51       -1.44      6.24 o
  15  12   5        0.52       -0.60      6.42 o
 -15  13   5        2.17       -0.17      7.40 o
 -14  13   5        5.22        5.71      6.71 o
 -13  13   5      125.43      131.42      6.80 o
 -12  13   5      104.51      101.43      6.02 o
 -11  13   5        0.59        0.04      3.23 o
 -10  13   5       18.71       11.31      3.06 o
  -9  13   5      492.45      513.18      9.02 o
  -8  13   5      887.12      869.90     10.33 o
  -7  13   5      299.36      280.49      4.64 o
  -6  13   5        2.21        1.51      2.67 o
  -5  13   5       54.05       59.47      4.22 o
  -4  13   5      661.48      619.11     11.64 o
  -3  13   5      122.16      115.36      3.89 o
  -2  13   5     1281.74     1243.43     13.36 o
  -1  13   5      756.45      769.02      7.97 o
   0  13   5      117.06       98.73      3.11 o
   1  13   5      348.75      337.51      4.36 o
   2  13   5      294.60      310.43      3.47 o
   3  13   5      191.00      163.54      2.81 o
   4  13   5       19.85       18.82      1.74 o
   5  13   5       24.38       23.21      1.92 o
   6  13   5      440.10      421.84      5.23 o
   7  13   5       81.46       80.70      3.37 o
   8  13   5       20.57       17.44      3.12 o
   9  13   5        3.14        2.68      2.81 o
  10  13   5       68.77       70.44      5.59 o
  11  13   5       38.63       32.01      6.71 o
  12  13   5        4.21        8.53      8.30 o
  13  13   5        9.59       24.34      6.21 o
  14  13   5        0.58       -0.91      8.66 o
 -14  14   5        1.06      -14.18      9.45 o
 -13  14   5       33.36       29.85      5.13 o
 -12  14   5        1.73        3.47      4.30 o
 -11  14   5       25.65       26.47      3.60 o
 -10  14   5       68.45       64.97      3.82 o
  -9  14   5        1.23       -2.45      2.47 o
  -8  14   5       72.90       74.28      3.24 o
  -7  14   5      304.60      292.39      5.24 o
  -6  14   5      383.42      404.58     11.17 o
  -5  14   5      196.68      198.78      8.69 o
  -4  14   5      198.71      213.51      6.00 o
  -3  14   5      153.92      156.29      5.17 o
  -2  14   5      376.68      364.81      6.21 o
  -1  14   5       12.08       12.53      2.29 o
   0  14   5      167.51      151.27      3.47 o
   1  14   5      566.34      539.52      6.21 o
   2  14   5        3.07        1.65      1.56 o
   3  14   5      209.52      204.62      3.24 o
   4  14   5      189.08      173.49      3.24 o
   5  14   5       60.83       51.99      2.29 o
   6  14   5       86.80       81.90      4.79 o
   7  14   5        2.07        5.49      2.30 o
   8  14   5       12.67       12.41      4.19 o
   9  14   5        3.50        0.83      2.98 o
  10  14   5      133.78      138.54      7.50 o
  11  14   5       38.54       29.33      6.85 o
  12  14   5       69.08       81.21      8.27 o
  13  14   5        0.18        1.11      6.87 o
  14  14   5        1.48       -9.04      6.03 o
 -14  15   5        0.03      -17.75     11.83 o
 -13  15   5        0.13        0.94      5.76 o
 -12  15   5       67.25       61.33      6.74 o
 -11  15   5        4.06        0.16      3.73 o
 -10  15   5       28.44       22.48      6.27 o
  -9  15   5       22.66       18.83      5.17 o
  -8  15   5      299.51      296.22      6.16 o
  -7  15   5        8.49        7.81      2.77 o
  -6  15   5        1.92        4.71      6.49 o
  -5  15   5       42.97       45.26      8.98 o
  -4  15   5        6.35        6.71      3.02 o
  -3  15   5       28.03       24.76      3.16 o
  -2  15   5       60.69       61.49      3.86 o
  -1  15   5       97.12       97.42      5.08 o
   0  15   5      140.16      135.21      4.03 o
   1  15   5      108.89      106.62      2.22 o
   2  15   5      128.74      122.63      2.71 o
   3  15   5       22.73       21.32      1.81 o
   4  15   5        0.73       -2.51      1.67 o
   5  15   5        0.41       -0.36      1.92 o
   6  15   5       69.13       65.01      2.97 o
   7  15   5       18.50       17.42      2.67 o
   8  15   5        2.32       -3.25      3.27 o
   9  15   5       12.67       17.81      3.44 o
  10  15   5       17.08       14.73      4.45 o
  11  15   5       32.79       34.44      6.81 o
  12  15   5        5.37       -2.74      6.32 o
  13  15   5       21.26       22.21      6.50 o
 -13  16   5        0.18       -2.77      6.33 o
 -12  16   5       72.82       66.11      7.23 o
 -11  16   5       70.16       66.41      4.87 o
 -10  16   5       91.33       87.69      4.76 o
  -9  16   5       38.55       39.64      3.54 o
  -8  16   5       80.87       67.61      4.26 o
  -7  16   5       32.89       22.19      8.05 o
  -6  16   5      213.24      244.30      9.58 o
  -5  16   5       92.31       97.74      9.12 o
  -4  16   5      112.47      134.36      8.82 o
  -3  16   5      241.25      230.80      6.28 o
  -2  16   5      289.96      295.60      6.69 o
  -1  16   5      159.19      149.27      4.93 o
   0  16   5        7.88        2.00      2.51 o
   1  16   5        0.00        1.36      1.62 o
   2  16   5        5.98        5.64      1.53 o
   3  16   5       90.76       97.23      2.97 o
   4  16   5        0.28       -2.61      1.74 o
   5  16   5       61.65       52.28      2.53 o
   6  16   5       25.16       27.20      2.64 o
   7  16   5       11.05       12.88      2.68 o
   8  16   5       39.20       45.64      4.17 o
   9  16   5        0.00        1.62      3.88 o
  10  16   5        3.93        9.07      4.30 o
  11  16   5       30.67       24.13     13.64 o
  12  16   5        1.22        0.68      5.62 o
 -12  17   5       12.36        9.53      5.56 o
 -11  17   5        0.00        0.03      4.02 o
 -10  17   5        2.72        2.61      3.43 o
  -9  17   5       62.20       60.73      3.93 o
  -8  17   5       45.05       50.93      3.31 o
  -7  17   5       32.69       24.65      8.96 o
  -6  17   5        0.94       -0.95      5.14 o
  -5  17   5      129.21      138.19      7.54 o
  -4  17   5       53.26       52.52      5.17 o
  -3  17   5        1.02       -3.06      3.01 o
  -2  17   5       51.22       61.94      3.88 o
  -1  17   5      158.09      152.75      5.20 o
   0  17   5        0.26       -1.21      2.60 o
   1  17   5       63.49       56.62      2.28 o
   2  17   5      185.89      197.29      4.27 o
   3  17   5       59.38       49.28      2.39 o
   4  17   5        7.07        6.99      2.23 o
   5  17   5      174.06      185.59      4.37 o
   6  17   5       26.26       34.89      3.12 o
   7  17   5      146.01      153.25      5.45 o
   8  17   5        0.74        2.10      4.54 o
   9  17   5      185.65      212.25     15.86 o
  10  17   5       28.97       28.12      6.08 o
  11  17   5        2.04       -0.75      7.32 o
 -11  18   5       54.32       50.27      4.70 o
 -10  18   5        5.27       -1.11      5.63 o
  -9  18   5       19.67       20.40      5.83 o
  -8  18   5      123.70      116.14      4.46 o
  -7  18   5        0.40        8.46      8.22 o
  -6  18   5      184.57      191.73     14.22 o
  -5  18   5        1.71        3.00      4.98 o
  -4  18   5       34.36       42.27      5.51 o
  -3  18   5       59.00       55.22      4.22 o
  -2  18   5       16.83       15.76      3.32 o
  -1  18   5        0.35       -2.52      2.84 o
   0  18   5       20.10       21.29      3.16 o
   1  18   5      370.98      387.92      5.64 o
   2  18   5        8.78        8.05      2.20 o
   3  18   5       15.75       15.43      2.45 o
   4  18   5       98.51      105.86      4.01 o
   5  18   5      227.39      252.80      5.21 o
   6  18   5        1.93        2.33      3.05 o
   7  18   5      100.56       98.27      7.45 o
   8  18   5       28.24       18.65      7.15 o
   9  18   5        5.85       12.55      7.03 o
  10  18   5       11.68        1.35      5.01 o
 -10  19   5        1.44        2.95      3.40 o
  -9  19   5       20.31       22.34      3.44 o
  -8  19   5        0.48       -0.53      5.30 o
  -7  19   5       11.91       16.85      9.45 o
  -6  19   5       54.34       45.86      9.20 o
  -5  19   5        1.57        0.15      4.85 o
  -4  19   5       34.75       33.61      5.23 o
  -3  19   5       12.32        3.74      3.43 o
  -2  19   5       27.14       24.27      3.62 o
  -1  19   5       97.84       95.04      5.31 o
   0  19   5       95.29       94.44      3.05 o
   1  19   5        3.62        0.67      2.06 o
   2  19   5        0.19        1.24      2.62 o
   3  19   5       11.35       10.40      2.95 o
   4  19   5        2.58        1.61      2.51 o
   5  19   5      227.45      223.84      5.19 o
   6  19   5        1.37        1.05      2.72 o
   7  19   5       47.40       52.43      6.33 o
   8  19   5       31.11       30.55      4.71 o
   9  19   5       59.43       62.84      6.42 o
  -8  20   5       40.31       39.50      5.45 o
  -7  20   5        3.69        8.14      8.71 o
  -6  20   5       99.94      114.32     11.83 o
  -5  20   5        1.01       -3.12      7.48 o
  -4  20   5        0.10       -3.18      4.82 o
  -3  20   5       26.83       27.53      6.99 o
  -2  20   5      210.25      217.54     17.38 o
  -1  20   5        1.35        0.27      6.37 o
   0  20   5       51.30       49.86      2.58 o
   1  20   5        6.40        1.39      2.45 o
   2  20   5      109.35      108.54      3.89 o
   3  20   5       59.95       55.87      6.16 o
   4  20   5        0.99        2.91      3.05 o
   5  20   5       23.60       28.22      3.52 o
   6  20   5      105.01      116.11      5.14 o
   7  20   5       32.39       35.38      4.57 o
   8  20   5       43.28       51.95      7.60 o
  -6  21   5       22.60       28.19      9.53 o
  -5  21   5        3.81      -10.35      7.73 o
  -4  21   5      239.68      226.41     13.07 o
  -3  21   5        6.18       -2.38      6.25 o
  -2  21   5        7.38       10.68      6.41 o
  -1  21   5       19.21       14.06      4.27 o
   0  21   5       32.62       28.42      2.49 o
   1  21   5        1.01        1.07      2.32 o
   2  21   5       85.20       88.77      3.59 o
   3  21   5        0.00       -0.07      2.48 o
   4  21   5       25.93       21.51      3.50 o
   5  21   5       19.94       22.13      3.53 o
   6  21   5        3.19       -0.38      3.66 o
  -3  22   5       20.70       17.92      7.31 o
  -2  22   5       23.93       15.78      6.82 o
  -1  22   5        2.85        2.24      4.81 o
   0  22   5       19.85       17.81      2.54 o
   1  22   5       76.57       84.99      3.50 o
   2  22   5        0.26       -2.56      2.49 o
   3  22   5        8.83       12.63      2.86 o
 -18   0   6       37.10       54.65     13.81 o
 -17   0   6      155.60      166.17     16.93 o
 -16   0   6      365.33      413.79     22.76 o
 -15   0   6       14.08        0.00      9.78 o
 -14   0   6      135.19      140.45     13.64 o
 -13   0   6      875.30      851.49     19.50 o
 -12   0   6       51.59       50.79      6.46 o
 -11   0   6        0.26       -3.80      4.09 o
 -10   0   6      240.46      220.67     11.70 o
  -9   0   6      258.37      259.27     15.66 o
  -8   0   6     1866.46     2003.20     24.22 o
  -7   0   6      571.88      654.00     10.48 o
  -6   0   6     3910.25     4538.63     47.42 o
  -5   0   6       30.44       34.67      2.50 o
  -4   0   6     2691.22     2858.56     30.36 o
  -3   0   6       46.96       51.23      2.37 o
  -2   0   6     7178.90     7626.62     76.28 o
  -1   0   6     1732.85     1908.55     20.50 o
   0   0   6       14.04        4.67      2.06 o
   1   0   6      588.24      630.54     12.42 o
   2   0   6      133.70      129.93      2.90 o
   3   0   6     3413.09     3643.15     30.74 o
   4   0   6     3487.11     3505.38     29.98 o
   5   0   6      210.61      201.74      5.38 o
   6   0   6        2.76       -0.53      1.87 o
   7   0   6     1613.32     1578.70     16.02 o
   8   0   6      280.44      303.79      6.77 o
   9   0   6        5.19       22.97      3.34 o
  10   0   6      553.83      530.25     11.48 o
  11   0   6      820.57      747.95     17.40 o
  12   0   6      300.42      294.38     11.91 o
  13   0   6       33.84       32.81      6.55 o
  14   0   6       76.94       73.66      8.68 o
  15   0   6       14.39       11.51     10.60 o
  16   0   6       22.26       18.41     10.68 o
  17   0   6        5.73        9.78     12.33 o
  18   0   6       22.71       52.02     14.63 o
 -18   1   6        1.34        2.03      9.33 o
 -17   1   6       10.23       17.82      8.37 o
 -16   1   6       30.37       24.42     13.81 o
 -15   1   6       15.51        9.10      6.90 o
 -14   1   6       11.22        8.00      6.54 o
 -13   1   6      122.94      103.29      5.80 o
 -12   1   6      275.18      292.34      7.94 o
 -11   1   6       50.65       43.36      3.26 o
 -10   1   6      160.19      142.54      4.29 o
  -9   1   6       41.72       35.49      2.60 o
  -8   1   6       10.80        9.52      1.98 o
  -7   1   6        4.10        4.93      1.44 o
  -6   1   6      482.93      493.94      5.14 o
  -5   1   6       92.07      124.34      2.86 o
  -4   1   6        2.59        0.97      1.27 o
  -3   1   6        7.02        2.90      1.29 o
  -2   1   6      254.54      256.59      5.24 o
  -1   1   6     1856.32     1968.93     14.92 o
   0   1   6      339.20      391.20      4.11 o
   1   1   6       89.30       98.03      2.36 o
   2   1   6      717.93      732.93      5.34 o
   3   1   6      835.43      978.03      6.97 o
   4   1   6     1360.47     1396.90      8.97 o
   5   1   6      535.75      523.33      4.53 o
   6   1   6        0.16        2.65      1.28 o
   7   1   6      208.51      201.78      3.24 o
   8   1   6      227.50      194.39      3.97 o
   9   1   6      285.65      247.42      5.79 o
  10   1   6       24.82       30.93      3.10 o
  11   1   6       55.52       49.96      5.18 o
  12   1   6       80.68       85.69      5.38 o
  13   1   6      101.02      104.49      6.07 o
  14   1   6       32.01       33.52      6.20 o
  15   1   6      136.83      140.56      8.47 o
  16   1   6        0.05       -0.21      7.25 o
  17   1   6       10.44       18.64      8.77 o
  18   1   6        2.48      -12.18      8.45 o
 -18   2   6        0.29       -4.16      8.34 o
 -17   2   6        0.08      -15.95     11.18 o
 -16   2   6       69.55       88.65      9.37 o
 -15   2   6        0.00       -9.52      6.35 o
 -14   2   6      131.11      150.32      7.93 o
 -13   2   6       73.96       71.68      6.07 o
 -12   2   6       17.52       23.72      4.79 o
 -11   2   6      259.85      245.94      7.28 o
 -10   2   6        0.26       -0.01      2.52 o
  -9   2   6       14.07       13.57      2.21 o
  -8   2   6       37.68       35.38      2.15 o
  -7   2   6      884.57      925.79      8.23 o
  -6   2   6      460.70      510.52      5.26 o
  -5   2   6       31.69       31.03      1.54 o
  -4   2   6      655.76      672.66      6.37 o
  -3   2   6     1575.11     1740.07     13.53 o
  -2   2   6     1696.69     1726.11     16.61 o
  -1   2   6      117.04      145.12      2.40 o
   0   2   6     1415.22     1376.01     10.11 o
   1   2   6     2555.30     2830.65     16.37 o
   2   2   6     4830.38     5376.54     27.66 o
   3   2   6      105.06      139.67      1.96 o
   4   2   6      450.82      476.92      3.68 o
   5   2   6      806.50      895.90      5.90 o
   6   2   6       97.67       90.81      1.97 o
   7   2   6      214.35      192.24      3.08 o
   8   2   6        2.18       -1.93      1.77 o
   9   2   6      802.34      638.78      7.40 o
  10   2   6      287.48      246.10      5.01 o
  11   2   6       46.77       40.76      5.48 o
  12   2   6       54.08       48.87      4.82 o
  13   2   6        6.69       12.76      4.76 o
  14   2   6        2.36       -6.31      5.19 o
  15   2   6       87.32       98.26      7.92 o
  16   2   6        0.14       -2.59      6.20 o
  17   2   6       15.92       25.39      9.12 o
 -18   3   6        2.15        6.94      8.66 o
 -17   3   6       12.66       27.68      8.72 o
 -16   3   6       16.91        8.32      9.51 o
 -15   3   6        0.27       -7.66      5.34 o
 -14   3   6        3.59       -6.36      6.44 o
 -13   3   6        0.39       -4.26      4.60 o
 -12   3   6        0.92       -6.73      4.49 o
 -11   3   6      234.99      252.13      7.05 o
 -10   3   6      146.88      157.13      4.39 o
  -9   3   6      431.71      433.92      5.73 o
  -8   3   6      337.22      334.36      4.71 o
  -7   3   6        8.48        8.39      1.22 o
  -6   3   6      279.08      261.15      3.85 o
  -5   3   6      362.18      413.72      4.45 o
  -4   3   6       90.44       91.48      2.11 o
  -3   3   6      173.45      198.57      2.67 o
  -2   3   6     3978.14     4224.51     27.97 o
  -1   3   6     1790.71     1920.06     13.39 o
   0   3   6    10169.19    10772.46     61.34 o
   1   3   6     2695.90     2927.41     16.67 o
   2   3   6      633.44      566.86      3.76 o
   3   3   6      311.91      306.27      2.80 o
   4   3   6      228.07      264.64      2.66 o
   5   3   6        8.19        3.40      1.02 o
   6   3   6       16.01        6.38      1.17 o
   7   3   6     1441.44     1441.88      9.11 o
   8   3   6      105.96       78.92      2.63 o
   9   3   6      123.40      107.38      3.47 o
  10   3   6      112.95      101.16      3.80 o
  11   3   6      210.55      226.16      6.48 o
  12   3   6       45.74       27.08      4.63 o
  13   3   6      151.83      159.61      7.99 o
  14   3   6       42.52       42.46      6.40 o
  15   3   6       38.50       58.13      7.18 o
  16   3   6        6.50        9.03      6.22 o
  17   3   6       18.26       14.80     15.24 o
 -18   4   6       16.44        4.29      8.89 o
 -17   4   6        0.01      -11.51      7.67 o
 -16   4   6        6.08        6.27      8.61 o
 -15   4   6        2.86       -4.17      5.49 o
 -14   4   6       20.63       20.69      6.70 o
 -13   4   6      170.30      178.65      8.24 o
 -12   4   6        3.12        3.06      4.17 o
 -11   4   6        1.10       -4.53      3.19 o
 -10   4   6       38.79       50.20      3.26 o
  -9   4   6      172.20      176.01      3.84 o
  -8   4   6       36.37       38.00      2.04 o
  -7   4   6        1.02       -0.75      1.24 o
  -6   4   6      478.71      552.38      4.91 o
  -5   4   6     1658.23     1683.64     11.75 o
  -4   4   6      767.29      958.37      7.21 o
  -3   4   6       39.09       46.39      1.25 o
  -2   4   6      900.98      981.60      7.14 o
  -1   4   6      535.76      587.83      4.84 o
   0   4   6       22.58       34.39      1.31 o
   1   4   6        6.73        9.97      0.81 o
   2   4   6      123.21      137.24      1.70 o
   3   4   6      266.86      357.76      2.91 o
   4   4   6     1172.05     1181.56      6.84 o
   5   4   6      199.09      247.59      2.68 o
   6   4   6       15.10       21.81      1.25 o
   7   4   6      728.46      778.57      6.45 o
   8   4   6       28.69       32.46      2.16 o
   9   4   6       63.82       63.77      3.01 o
  10   4   6        2.53       -0.15      2.47 o
  11   4   6       12.21        9.14      4.16 o
  12   4   6        5.48        6.59      4.00 o
  13   4   6       20.32       27.04      4.84 o
  14   4   6       91.50       92.49      7.47 o
  15   4   6       31.77       39.13      6.63 o
  16   4   6       46.54       50.93      7.49 o
  17   4   6        1.60        4.19      6.82 o
 -18   5   6       33.75       39.02     15.45 o
 -17   5   6       76.84       74.08      8.05 o
 -16   5   6       77.73       92.00     16.07 o
 -15   5   6        7.48        4.07      5.77 o
 -14   5   6      138.61      141.81      8.00 o
 -13   5   6      194.14      185.44      8.52 o
 -12   5   6      263.07      246.96      8.77 o
 -11   5   6      524.76      497.51      8.22 o
 -10   5   6        9.39       14.74      2.75 o
  -9   5   6      157.58      147.39      3.94 o
  -8   5   6      342.40      388.58      4.91 o
  -7   5   6       24.82       19.11      1.55 o
  -6   5   6      419.88      399.44      3.80 o
  -5   5   6        0.00       -1.43      0.95 o
  -4   5   6        7.10        3.56      0.93 o
  -3   5   6        7.63        3.28      1.19 o
  -2   5   6     2473.21     2850.15     18.17 o
  -1   5   6      448.35      462.92      3.59 o
   0   5   6      316.94      291.64      2.66 o
   1   5   6       12.86        9.58      0.79 o
   2   5   6       69.33       87.71      1.57 o
   3   5   6      255.28      239.92      2.27 o
   4   5   6      663.16      667.36      4.42 o
   5   5   6       99.40       87.52      2.03 o
   6   5   6       26.45       21.65      1.38 o
   7   5   6       17.02        6.24      1.61 o
   8   5   6       55.08       73.67      3.08 o
   9   5   6       52.41       60.18      2.67 o
  10   5   6        0.60        0.85      2.41 o
  11   5   6       86.98       99.49      4.89 o
  12   5   6       19.66       19.43      4.36 o
  13   5   6        0.03       -0.54      5.78 o
  14   5   6       19.50       21.02      5.25 o
  15   5   6       46.12       41.65      7.38 o
  16   5   6       15.27       15.01      8.40 o
  17   5   6        0.92       -4.72      8.05 o
 -18   6   6       30.97       30.16      9.33 o
 -17   6   6        1.04       -5.82      6.37 o
 -16   6   6       55.34       64.53      7.50 o
 -15   6   6      194.67      205.54      9.88 o
 -14   6   6      139.82      151.67      9.25 o
 -13   6   6       30.77       23.55      8.82 o
 -12   6   6       46.14       48.91      5.60 o
 -11   6   6      169.67      177.99      7.81 o
 -10   6   6       10.11       13.42      2.43 o
  -9   6   6      488.72      537.71      6.91 o
  -8   6   6      486.97      587.73      7.95 o
  -7   6   6     1433.52     1491.32     11.19 o
  -6   6   6       17.91       28.80      1.51 o
  -5   6   6     1564.44     1597.44     10.63 o
  -4   6   6      433.52      407.82      3.60 o
  -3   6   6       77.11       90.64      1.65 o
  -2   6   6      329.50      368.81      4.32 o
  -1   6   6      541.75      554.64      5.99 o
   0   6   6     1205.32     1266.67      8.29 o
   1   6   6     1152.15     1343.79      8.67 o
   2   6   6      427.34      466.58      3.55 o
   3   6   6      149.63      129.39      1.93 o
   4   6   6      190.97      184.15      2.32 o
   5   6   6        2.42        8.39      1.32 o
   6   6   6      275.71      375.33      3.65 o
   7   6   6      156.16      122.79      2.69 o
   8   6   6        1.89       -1.22      1.77 o
   9   6   6        3.99        0.87      2.10 o
  10   6   6      109.96      104.31      4.14 o
  11   6   6       55.60       47.51      4.24 o
  12   6   6      105.82      102.02      5.91 o
  13   6   6       21.58       12.72      5.62 o
  14   6   6        1.81       -7.05      4.70 o
  15   6   6        1.71       -3.06     12.57 o
  16   6   6      133.33      127.48     11.23 o
  17   6   6        0.86       -6.44      8.09 o
 -17   7   6        2.79        4.76      7.98 o
 -16   7   6       10.27        3.00      7.15 o
 -15   7   6       20.74        8.02      7.87 o
 -14   7   6      239.64      262.74     10.45 o
 -13   7   6      463.18      472.07     12.32 o
 -12   7   6        0.02       -3.11      4.39 o
 -11   7   6        0.06       -3.13      2.72 o
 -10   7   6       15.84        8.35      2.31 o
  -9   7   6      336.21      350.16      6.70 o
  -8   7   6      263.79      257.01      4.54 o
  -7   7   6      230.84      276.23      3.77 o
  -6   7   6        7.50        8.29      1.29 o
  -5   7   6      230.35      225.25      2.79 o
  -4   7   6     2492.17     2491.80     16.64 o
  -3   7   6       12.37        7.58      1.52 o
  -2   7   6      192.18      231.55      4.37 o
  -1   7   6        0.09        0.97      1.23 o
   0   7   6     9678.28    10332.62     67.00 o
   1   7   6     1976.62     2163.24     13.29 o
   2   7   6      618.12      623.64      4.55 o
   3   7   6      581.40      600.24      4.21 o
   4   7   6      723.74      774.88      5.42 o
   5   7   6      676.01      529.11      4.38 o
   6   7   6      499.46      518.66      5.10 o
   7   7   6     2001.41     1796.88     12.35 o
   8   7   6      990.19      932.12      8.33 o
   9   7   6       15.29       17.21      2.37 o
  10   7   6        0.00        2.62      4.44 o
  11   7   6       20.13       10.25      4.12 o
  12   7   6        1.51        0.06      4.82 o
  13   7   6       82.50      103.56      7.29 o
  14   7   6        4.67        2.36      5.77 o
  15   7   6        0.01       -8.95      5.97 o
  16   7   6      111.24      126.82     11.15 o
  17   7   6        5.87       15.47      9.18 o
 -17   8   6        4.03       -4.27     22.02 o
 -16   8   6       38.66       52.50      9.09 o
 -15   8   6       29.93       24.76      8.04 o
 -14   8   6       77.41       73.75      8.24 o
 -13   8   6        5.22        6.77      4.99 o
 -12   8   6       20.55       21.65      3.92 o
 -11   8   6       51.64       58.13      4.30 o
 -10   8   6       56.54       52.76      3.00 o
  -9   8   6        2.47       -0.21      2.01 o
  -8   8   6      236.81      192.93      5.44 o
  -7   8   6      419.86      408.12      4.86 o
  -6   8   6      185.39      233.58      3.19 o
  -5   8   6      167.50      149.94      2.26 o
  -4   8   6      196.40      194.83      3.03 o
  -3   8   6      583.84      611.49      6.28 o
  -2   8   6     1221.97     1398.09     10.73 o
  -1   8   6      440.95      458.71      4.70 o
   0   8   6      275.53      272.69      3.45 o
   1   8   6      326.43      320.39      3.37 o
   2   8   6      842.10      911.79      6.08 o
   3   8   6     1144.93     1172.59      8.55 o
   4   8   6      456.96      395.29      4.33 o
   5   8   6     1126.21     1119.33      7.75 o
   6   8   6      175.04      180.33      4.42 o
   7   8   6       18.10       23.06      1.93 o
   8   8   6       49.44       58.44      2.67 o
   9   8   6       15.03       11.80      3.11 o
  10   8   6        2.50       -4.91      4.15 o
  11   8   6        3.20       -7.19      4.79 o
  12   8   6       64.88       78.89      6.67 o
  13   8   6       27.21       36.15      7.48 o
  14   8   6       89.81      106.14      9.62 o
  15   8   6      158.71      172.31      9.84 o
  16   8   6        0.17        7.28      8.37 o
 -17   9   6       13.16        3.57      8.58 o
 -16   9   6        0.77       -2.25     17.59 o
 -15   9   6       14.41        6.62      9.62 o
 -14   9   6       60.32       50.03      7.83 o
 -13   9   6       58.34       62.26      7.80 o
 -12   9   6      202.28      190.85      7.62 o
 -11   9   6      641.97      650.65     14.32 o
 -10   9   6        0.63       -3.89      3.01 o
  -9   9   6       32.47       26.23      2.84 o
  -8   9   6       92.72       73.74      4.52 o
  -7   9   6      101.11      103.91      2.88 o
  -6   9   6       12.50        8.40      1.37 o
  -5   9   6      396.15      385.64      4.65 o
  -4   9   6      489.44      520.83      6.03 o
  -3   9   6        2.54        0.90      1.49 o
  -2   9   6       34.85       33.35      1.83 o
  -1   9   6        9.17        8.97      1.18 o
   0   9   6        1.07       -0.99      1.40 o
   1   9   6      576.35      600.87      4.99 o
   2   9   6      482.53      468.20      3.82 o
   3   9   6      492.75      485.06      4.28 o
   4   9   6      694.77      670.93      5.52 o
   5   9   6       10.48       22.69      1.65 o
   6   9   6        0.16       -1.69      1.57 o
   7   9   6      954.56      856.62      8.83 o
   8   9   6      216.66      182.29      4.26 o
   9   9   6       25.52       30.67      2.99 o
  10   9   6       69.98       64.04      5.82 o
  11   9   6       39.41       39.06      5.62 o
  12   9   6        4.93        1.37      5.24 o
  13   9   6       21.22       22.20      5.82 o
  14   9   6       42.71       34.88      6.60 o
  15   9   6        3.02        8.45      6.67 o
  16   9   6        0.18        2.67      8.44 o
 -16  10   6        3.08       -7.07      7.69 o
 -15  10   6      128.34      141.70     16.19 o
 -14  10   6       58.45       59.36      8.23 o
 -13  10   6       12.61       -0.45      6.01 o
 -12  10   6      361.39      367.83     10.40 o
 -11  10   6        5.89        6.17      3.24 o
 -10  10   6        0.01       -2.34      2.61 o
  -9  10   6      152.35      158.14      4.77 o
  -8  10   6       22.17       22.74      2.51 o
  -7  10   6        6.49        3.13      1.93 o
  -6  10   6        3.46        4.39      2.21 o
  -5  10   6        4.91        3.75      2.12 o
  -4  10   6       22.61       18.28      2.04 o
  -3  10   6      697.49      676.98      7.62 o
  -2  10   6       62.49       81.75      2.77 o
  -1  10   6        8.00        5.11      2.25 o
   0  10   6        0.05       -1.13      1.44 o
   1  10   6      776.12      824.91      6.05 o
   2  10   6       37.55       58.41      1.50 o
   3  10   6      281.83      247.17      3.02 o
   4  10   6      958.39      854.84      8.45 o
   5  10   6       81.39       94.00      2.46 o
   6  10   6      177.59      161.66      4.05 o
   7  10   6       86.52       96.54      3.39 o
   8  10   6      581.15      551.22      8.90 o
   9  10   6        3.10        2.68      2.90 o
  10  10   6        0.96        2.24      3.84 o
  11  10   6        7.30        8.76      5.23 o
  12  10   6       51.78       62.94      8.73 o
  13  10   6       18.85       17.37      5.92 o
  14  10   6        1.14       -0.65      5.76 o
  15  10   6      103.16      100.67      8.45 o
  16  10   6        1.35      -10.89      7.26 o
 -16  11   6        0.28      -11.03      7.36 o
 -15  11   6       11.36        7.45      7.58 o
 -14  11   6        2.14       -0.56      6.87 o
 -13  11   6       43.49       35.36      7.35 o
 -12  11   6        5.99        2.82      4.26 o
 -11  11   6        8.09        5.26      3.26 o
 -10  11   6       83.31       79.96      7.31 o
  -9  11   6        0.05        1.58      2.51 o
  -8  11   6       19.05       20.97      2.69 o
  -7  11   6       19.86       21.44      2.12 o
  -6  11   6      246.71      229.77      3.54 o
  -5  11   6        2.26       -1.73      2.11 o
  -4  11   6      327.67      295.45      4.95 o
  -3  11   6      211.92      187.69      3.59 o
  -2  11   6      278.01      285.98      4.20 o
  -1  11   6       41.29       51.05      2.28 o
   0  11   6        0.15        0.37      1.51 o
   1  11   6        0.16        0.39      1.01 o
   2  11   6        1.15       -0.21      1.14 o
   3  11   6      434.32      394.27      3.89 o
   4  11   6      461.27      458.35      4.66 o
   5  11   6      146.28      145.85      2.99 o
   6  11   6       89.08       82.24      2.62 o
   7  11   6       66.32       58.24      3.18 o
   8  11   6      280.34      266.71      5.52 o
   9  11   6      497.32      501.59      9.48 o
  10  11   6        8.87        8.37      3.75 o
  11  11   6      236.00      251.93      9.84 o
  12  11   6       87.51       98.75      7.34 o
  13  11   6       61.43       64.49      7.09 o
  14  11   6       26.93       23.09      8.97 o
  15  11   6        0.04       -7.28      6.37 o
 -15  12   6       21.02        0.10      7.46 o
 -14  12   6       16.58        7.84      6.91 o
 -13  12   6        0.01       -3.70      6.14 o
 -12  12   6       60.40       57.08      7.45 o
 -11  12   6        7.01        9.84      3.39 o
 -10  12   6       72.04       78.61      3.97 o
  -9  12   6       31.24       31.39      3.05 o
  -8  12   6       40.59       39.79      2.76 o
  -7  12   6      205.76      196.65      4.09 o
  -6  12   6      267.15      247.83      6.31 o
  -5  12   6       40.90       34.88      3.00 o
  -4  12   6       37.06       36.21      2.24 o
  -3  12   6        1.65        1.16      1.64 o
  -2  12   6        7.28        4.21      2.59 o
  -1  12   6       37.39       49.80      2.13 o
   0  12   6      174.47      139.10      3.18 o
   1  12   6      219.71      193.56      2.60 o
   2  12   6        1.66        0.64      1.22 o
   3  12   6      387.81      363.91      4.22 o
   4  12   6       22.04       19.43      1.77 o
   5  12   6       30.22       22.22      2.76 o
   6  12   6      255.36      254.69      4.23 o
   7  12   6       65.00       72.48      3.36 o
   8  12   6       14.44       18.96      2.76 o
   9  12   6      177.81      191.56      6.53 o
  10  12   6        9.25        8.87      4.13 o
  11  12   6        8.21        2.52      5.76 o
  12  12   6       14.88        7.55      5.49 o
  13  12   6       21.16       23.66      9.86 o
  14  12   6       40.15       44.83      6.93 o
  15  12   6        1.03       -0.23      6.67 o
 -15  13   6       11.11        5.56      7.79 o
 -14  13   6       26.71       25.56      9.62 o
 -13  13   6        0.50       -6.64      4.43 o
 -12  13   6        0.48       -6.13      4.09 o
 -11  13   6       79.34       85.54      5.80 o
 -10  13   6      328.89      338.47      6.91 o
  -9  13   6      193.69      191.31      5.87 o
  -8  13   6       29.73       35.30      2.70 o
  -7  13   6       67.75       65.60      2.70 o
  -6  13   6       50.12       58.68      3.72 o
  -5  13   6       11.05        6.03      2.07 o
  -4  13   6      163.92      149.51      3.67 o
  -3  13   6      598.54      592.81      7.01 o
  -2  13   6      167.50      168.56      3.53 o
  -1  13   6      498.30      487.32      5.84 o
   0  13   6       41.28       48.14      2.26 o
   1  13   6       34.70       29.90      1.48 o
   2  13   6      438.84      405.19      4.14 o
   3  13   6      180.31      194.69      4.25 o
   4  13   6       54.91       63.26      2.26 o
   5  13   6      114.21      107.49      2.94 o
   6  13   6        9.51       11.01      2.01 o
   7  13   6        9.33        8.80      2.71 o
   8  13   6      131.88      129.10      5.39 o
   9  13   6        0.95        2.85      3.60 o
  10  13   6        2.11       -0.31      5.54 o
  11  13   6        1.34       -3.23      5.16 o
  12  13   6       38.80       45.53      6.35 o
  13  13   6        0.07       -5.80      6.54 o
  14  13   6        1.07        3.07      6.24 o
 -14  14   6       24.77       30.95      7.68 o
 -13  14   6        7.65        3.48      4.70 o
 -12  14   6       35.23       44.57      5.00 o
 -11  14   6       43.17       49.74      4.57 o
 -10  14   6       27.08       30.93      3.38 o
  -9  14   6       37.47       33.65      3.01 o
  -8  14   6       23.34       22.59      2.55 o
  -7  14   6      178.90      183.15      4.36 o
  -6  14   6       26.84       30.23      4.96 o
  -5  14   6        8.88        9.35      4.47 o
  -4  14   6       48.84       52.94      5.13 o
  -3  14   6      138.63      139.48      5.55 o
  -2  14   6        0.83       -3.36      2.24 o
  -1  14   6        7.75        8.92      2.23 o
   0  14   6       73.30       77.78      2.72 o
   1  14   6      225.67      212.49      3.40 o
   2  14   6       19.20       20.72      1.59 o
   3  14   6       82.21       79.86      2.29 o
   4  14   6       34.65       30.29      2.01 o
   5  14   6        0.00       -1.15      1.80 o
   6  14   6        3.08        4.79      2.45 o
   7  14   6       14.06       10.74      2.79 o
   8  14   6      147.36      134.40      7.12 o
   9  14   6      134.73      129.85      5.66 o
  10  14   6       45.36       58.02      5.02 o
  11  14   6       60.85       56.32      6.45 o
  12  14   6        2.84        3.43      5.62 o
  13  14   6        0.02       -7.23      5.61 o
 -13  15   6        0.32       -4.51      5.52 o
 -12  15   6       14.71       14.76      5.49 o
 -11  15   6       40.13       34.04      4.20 o
 -10  15   6        0.37       -3.26      3.24 o
  -9  15   6        9.88        9.46      3.16 o
  -8  15   6        2.34        0.32      2.56 o
  -7  15   6       82.69       77.35      4.13 o
  -6  15   6       35.79       27.21      6.20 o
  -5  15   6      231.94      220.29      8.79 o
  -4  15   6       27.38       38.12      3.75 o
  -3  15   6       40.61       34.31      3.42 o
  -2  15   6       76.03       76.92      3.96 o
  -1  15   6       78.06       83.60      3.48 o
   0  15   6       22.94       25.18      3.32 o
   1  15   6      371.00      372.81      4.23 o
   2  15   6        0.06       -2.06      1.45 o
   3  15   6        9.04       10.04      1.66 o
   4  15   6        4.59       -0.29      1.77 o
   5  15   6       13.47       14.66      2.08 o
   6  15   6        7.37       11.12      2.35 o
   7  15   6        2.73        1.20      2.46 o
   8  15   6       28.68       29.04      3.88 o
   9  15   6        1.57       -5.35      3.63 o
  10  15   6       22.62       32.59      4.55 o
  11  15   6       34.75       44.17      6.34 o
  12  15   6        3.77        4.83      5.51 o
  13  15   6        3.30       -7.08      6.69 o
 -13  16   6       48.75       56.65     10.52 o
 -12  16   6       16.43       15.40      5.83 o
 -11  16   6        3.76        1.41      5.13 o
 -10  16   6       28.24       22.21      3.76 o
  -9  16   6       19.51       15.64      3.65 o
  -8  16   6       62.00       55.04      3.34 o
  -7  16   6        0.05        2.70      6.56 o
  -6  16   6       49.34       50.30      9.20 o
  -5  16   6      107.22      100.32     11.01 o
  -4  16   6      181.42      185.12      6.35 o
  -3  16   6       28.26       27.49      3.47 o
  -2  16   6       36.88       39.33      3.55 o
  -1  16   6       24.40       24.07      3.21 o
   0  16   6      110.67      108.14      8.76 o
   1  16   6       71.10       68.01      3.67 o
   2  16   6       24.26       23.72      1.89 o
   3  16   6        4.83        3.89      1.71 o
   4  16   6       25.38       38.19      2.21 o
   5  16   6        9.22        2.05      2.03 o
   6  16   6        1.03       -1.28      2.35 o
   7  16   6       15.63       17.42      3.09 o
   8  16   6      121.61      128.02      5.50 o
   9  16   6       68.52       69.12      4.57 o
  10  16   6       32.06       19.91      4.76 o
  11  16   6        4.06       11.20      5.60 o
  12  16   6       44.86       56.60      6.77 o
 -12  17   6       25.60       21.92      9.29 o
 -11  17   6        0.18        0.64      3.70 o
 -10  17   6      128.42      144.37      5.93 o
  -9  17   6        8.37        4.34      3.10 o
  -8  17   6       43.72       41.40      3.23 o
  -7  17   6       11.49       16.53      6.99 o
  -6  17   6      294.65      273.34     15.53 o
  -5  17   6        9.11        0.94      4.75 o
  -4  17   6       54.90       59.48      5.88 o
  -3  17   6       11.45        4.84      3.38 o
  -2  17   6       74.49       75.17      4.27 o
  -1  17   6      103.31      113.81      4.71 o
   0  17   6        2.66        3.32      2.79 o
   1  17   6       10.77       12.63      1.93 o
   2  17   6      116.64      117.37      3.70 o
   3  17   6        9.71        4.52      2.01 o
   4  17   6       85.54       88.82      3.95 o
   5  17   6        0.24        2.04      2.03 o
   6  17   6       54.67       59.43      3.31 o
   7  17   6       46.48       58.30      4.89 o
   8  17   6       16.07       13.26      3.59 o
   9  17   6       98.96      128.25      6.79 o
  10  17   6        1.37        3.48      4.84 o
  11  17   6       10.90      -10.96      8.63 o
 -11  18   6       26.48       23.58      4.28 o
 -10  18   6        2.98        2.03      3.51 o
  -9  18   6      134.54      140.36      9.18 o
  -8  18   6       29.13       19.91      2.93 o
  -7  18   6        7.11       -3.04      7.97 o
  -6  18   6      140.65      143.08     12.49 o
  -5  18   6      229.84      240.35      9.65 o
  -4  18   6        6.40        2.09      4.76 o
  -3  18   6        0.22        3.46      3.33 o
  -2  18   6        8.84        5.01      3.95 o
  -1  18   6      218.55      213.19      6.25 o
   0  18   6       24.99       20.34      1.94 o
   1  18   6       27.52       27.29      2.23 o
   2  18   6        6.55        5.92      2.30 o
   3  18   6        7.06        6.58      2.44 o
   4  18   6        1.60       -0.58      3.22 o
   5  18   6       15.01       17.98      3.96 o
   6  18   6        7.17        8.02      2.84 o
   7  18   6        0.00        6.59      3.98 o
   8  18   6        4.57        4.07      6.00 o
   9  18   6       20.04       25.84      5.15 o
  10  18   6        9.10       13.43      5.25 o
  -9  19   6        2.36       -1.20      4.31 o
  -8  19   6        8.07        8.62      3.04 o
  -7  19   6        0.07      -11.59      7.89 o
  -6  19   6        0.35        1.07      8.05 o
  -5  19   6      149.93      146.86     11.67 o
  -4  19   6        7.08        1.53      7.77 o
  -3  19   6        2.62        1.93      4.73 o
  -2  19   6       70.99       67.23      6.92 o
  -1  19   6       61.71       59.52      4.21 o
   0  19   6       64.66       68.15      5.76 o
   1  19   6        5.35        2.94      2.20 o
   2  19   6      198.78      216.29      4.85 o
   3  19   6       42.27       49.38      3.15 o
   4  19   6      296.92      320.40     11.09 o
   5  19   6       14.10       28.68      3.33 o
   6  19   6       22.25       11.57      2.99 o
   7  19   6        3.21        6.02      4.10 o
   8  19   6        1.00        2.46      6.19 o
   9  19   6       44.78       43.72      9.73 o
  -8  20   6        9.75       10.22      3.11 o
  -7  20   6       26.80       -3.78      8.79 o
  -6  20   6        0.09       -0.99      7.97 o
  -5  20   6        0.23        3.62      7.97 o
  -4  20   6       14.06       24.58      5.57 o
  -3  20   6        2.29        1.59      4.67 o
  -2  20   6       11.36       10.77      6.33 o
  -1  20   6       49.08       45.64      4.83 o
   0  20   6        4.26        1.54      2.10 o
   1  20   6       23.74       22.37      2.56 o
   2  20   6       39.46       37.82      2.97 o
   3  20   6        0.01       -3.69      2.46 o
   4  20   6       51.55       49.66      3.42 o
   5  20   6        3.81       -3.71      3.16 o
   6  20   6       27.57       25.27      4.37 o
   7  20   6        0.50      -11.83      7.89 o
  -6  21   6        8.27       10.19      9.12 o
  -5  21   6        9.17       15.12      8.46 o
  -4  21   6       10.05        8.05      7.31 o
  -3  21   6        0.01        0.33      6.49 o
  -2  21   6       29.08       28.19      7.23 o
  -1  21   6       20.42       19.89      6.41 o
   0  21   6       13.71       13.78      2.40 o
   1  21   6        1.86        0.42      2.36 o
   2  21   6       10.07       12.93      2.72 o
   3  21   6       64.34       65.74      3.58 o
   4  21   6       39.64       37.17      4.23 o
   5  21   6       49.78       62.84      4.34 o
  -3  22   6        5.06       -1.73      6.74 o
  -2  22   6       50.14       64.76      8.22 o
  -1  22   6        2.49        1.34      3.17 o
   0  22   6       58.56       70.30      6.46 o
   1  22   6        0.42       -3.69      2.46 o
   2  22   6       19.22       21.95      2.97 o
 -18   1   7        0.39       -7.88      8.42 o
 -17   1   7       25.67       30.17     11.30 o
 -16   1   7       14.28       11.67      7.99 o
 -15   1   7        0.52       -9.65      6.43 o
 -14   1   7       34.11       15.48      5.28 o
 -13   1   7      342.60      350.73     10.63 o
 -12   1   7        2.24       -4.88      3.47 o
 -11   1   7       20.56       15.98      3.17 o
 -10   1   7       14.57       13.37      2.75 o
  -9   1   7       27.03       20.14      3.14 o
  -8   1   7      115.29      129.34      3.64 o
  -7   1   7      402.85      420.53      4.62 o
  -6   1   7      597.55      654.74      6.33 o
  -5   1   7     1537.36     1694.23     13.85 o
  -4   1   7        0.41       -1.85      1.25 o
  -3   1   7      138.00      118.25      2.75 o
  -2   1   7      508.77      559.61      5.50 o
  -1   1   7      443.96      495.96      5.67 o
   0   1   7     1409.39     1493.84     13.21 o
   1   1   7      213.42      221.38      3.11 o
   2   1   7     3608.30     3821.91     22.39 o
   3   1   7     1690.38     1953.96     12.54 o
   4   1   7     2975.01     2987.84     18.47 o
   5   1   7      403.45      379.31      3.87 o
   6   1   7      171.04      170.31      3.29 o
   7   1   7      261.79      275.25      4.01 o
   8   1   7      139.89      147.41      4.17 o
   9   1   7      110.09       69.01      3.02 o
  10   1   7      290.07      237.23      6.39 o
  11   1   7       36.14       35.67      4.13 o
  12   1   7      126.18      113.47      5.89 o
  13   1   7        7.19       14.37      4.69 o
  14   1   7        0.00       -2.92      5.43 o
  15   1   7        9.20        2.96      6.00 o
  16   1   7        6.10       10.27      8.14 o
  17   1   7        5.88        4.84      8.45 o
 -18   2   7       14.97       -0.08      8.57 o
 -17   2   7       43.70       42.02      9.15 o
 -16   2   7       10.58       -4.60      7.61 o
 -15   2   7        0.40       -7.54      5.39 o
 -14   2   7      257.39      258.01     10.11 o
 -13   2   7       58.96       57.91      5.71 o
 -12   2   7        6.47        7.35      4.40 o
 -11   2   7      103.84       97.94      4.36 o
 -10   2   7       14.75        2.54      2.67 o
  -9   2   7       13.72        2.68      2.09 o
  -8   2   7      234.30      275.83      5.10 o
  -7   2   7       62.71       59.11      2.15 o
  -6   2   7      464.51      529.76      5.52 o
  -5   2   7     1859.25     2047.90     16.26 o
  -4   2   7       51.20       56.02      1.87 o
  -3   2   7      103.31      111.20      2.63 o
  -2   2   7      822.02      969.78      8.29 o
  -1   2   7      833.15      842.48      7.34 o
   0   2   7      108.18      109.59      2.18 o
   1   2   7       89.22      104.12      2.14 o
   2   2   7     2883.67     3074.32     17.30 o
   3   2   7      357.82      373.42      3.62 o
   4   2   7       10.52       17.73      1.15 o
   5   2   7        0.30        1.54      1.12 o
   6   2   7      388.92      337.49      3.85 o
   7   2   7      126.21       97.10      2.43 o
   8   2   7       80.60       70.21      2.78 o
   9   2   7      904.35      829.91      9.39 o
  10   2   7      186.28      187.04      5.74 o
  11   2   7       55.86       52.28      4.42 o
  12   2   7       73.44       92.91      5.67 o
  13   2   7        0.54       -1.76      5.03 o
  14   2   7        0.50       -7.89      5.30 o
  15   2   7       61.37       54.98      7.37 o
  16   2   7        2.30        1.61      6.37 o
  17   2   7       45.12       45.58      9.70 o
 -18   3   7        1.91        5.57      8.57 o
 -17   3   7        6.03       13.80     12.70 o
 -16   3   7        3.38        0.67      6.10 o
 -15   3   7        0.04        0.46      6.17 o
 -14   3   7       31.61       37.57      5.90 o
 -13   3   7       73.04       66.52      6.26 o
 -12   3   7      274.05      243.31      8.93 o
 -11   3   7       21.24       27.49      3.85 o
 -10   3   7      322.45      338.10      6.66 o
  -9   3   7      442.18      414.75      6.19 o
  -8   3   7        8.47       11.47      1.86 o
  -7   3   7       66.87       70.91      2.30 o
  -6   3   7      317.74      360.86      4.38 o
  -5   3   7     1622.78     1775.08     13.41 o
  -4   3   7     3095.85     3638.29     26.92 o
  -3   3   7      719.92      770.48      6.46 o
  -2   3   7     4034.77     4554.77     30.27 o
  -1   3   7      196.66      189.64      2.61 o
   0   3   7        0.69        5.12      0.93 o
   1   3   7     1278.48     1314.26      8.27 o
   2   3   7       92.21      100.61      1.67 o
   3   3   7        0.26        3.29      0.92 o
   4   3   7      134.34      144.81      2.27 o
   5   3   7      845.35      814.49      5.62 o
   6   3   7       56.88       67.83      1.80 o
   7   3   7     1003.69      887.98      7.45 o
   8   3   7      784.56      781.05      8.03 o
   9   3   7      605.43      468.79      6.85 o
  10   3   7       42.85       40.05      4.64 o
  11   3   7      238.58      218.72      6.70 o
  12   3   7      351.39      353.39     10.53 o
  13   3   7       10.53       -2.03      4.93 o
  14   3   7      130.01      141.35      8.42 o
  15   3   7        2.65        5.65      6.13 o
  16   3   7        1.95       -8.37      6.45 o
  17   3   7      104.91      129.51     11.56 o
 -18   4   7       36.12       44.69     10.19 o
 -17   4   7      125.77      159.49     16.77 o
 -16   4   7       32.71       25.16      6.39 o
 -15   4   7        0.48       -7.99      5.32 o
 -14   4   7       10.03       10.68      5.46 o
 -13   4   7       21.81       13.05      4.80 o
 -12   4   7      253.81      244.89     11.42 o
 -11   4   7      174.06      126.81      5.35 o
 -10   4   7      322.34      280.09      5.97 o
  -9   4   7        1.41       -1.99      1.86 o
  -8   4   7      393.13      437.65      4.91 o
  -7   4   7      115.19      115.96      2.87 o
  -6   4   7        7.31        9.70      1.50 o
  -5   4   7     1986.85     2124.32     14.51 o
  -4   4   7     3180.27     3582.68     23.08 o
  -3   4   7       94.69      127.02      3.02 o
  -2   4   7        0.20        2.56      1.03 o
  -1   4   7      642.15      705.09      5.91 o
   0   4   7      414.25      455.98      3.76 o
   1   4   7       68.95       67.36      1.54 o
   2   4   7      668.62      701.82      5.38 o
   3   4   7     4333.82     4696.01     23.51 o
   4   4   7      578.31      646.38      4.78 o
   5   4   7        3.48       17.31      1.20 o
   6   4   7      271.33      268.02      2.91 o
   7   4   7       74.23      107.53      2.44 o
   8   4   7      330.68      350.15      5.33 o
   9   4   7      204.71      134.98      6.13 o
  10   4   7      215.12      200.55      6.97 o
  11   4   7      299.12      267.58      6.98 o
  12   4   7      281.03      288.42      9.93 o
  13   4   7       16.48       12.31      5.30 o
  14   4   7        2.05        4.06      5.51 o
  15   4   7       84.96       98.53     15.38 o
  16   4   7      198.23      232.81     10.99 o
  17   4   7       43.46       39.88     10.68 o
 -18   5   7        0.00        5.16      9.04 o
 -17   5   7       37.59       34.96      8.71 o
 -16   5   7       59.87       50.53      7.08 o
 -15   5   7       30.34       21.33      6.17 o
 -14   5   7       28.74       22.65      5.84 o
 -13   5   7       96.44       88.31      6.54 o
 -12   5   7      127.30      117.23      6.93 o
 -11   5   7       39.75       38.41      4.03 o
 -10   5   7       88.40       84.97      3.78 o
  -9   5   7       26.81       17.08      2.23 o
  -8   5   7        4.96       10.11      2.39 o
  -7   5   7     1065.21     1109.57      8.45 o
  -6   5   7      190.58      199.66      2.92 o
  -5   5   7       65.11       66.44      1.76 o
  -4   5   7      116.17      130.47      2.53 o
  -3   5   7      521.34      590.75      5.35 o
  -2   5   7     4229.14     4358.31     29.44 o
  -1   5   7      447.89      415.25      6.16 o
   0   5   7      391.43      409.52      3.45 o
   1   5   7       20.23       17.66      1.02 o
   2   5   7     3087.92     3373.02     17.13 o
   3   5   7       56.93       49.36      1.26 o
   4   5   7      100.80      126.00      2.03 o
   5   5   7      398.21      389.22      3.57 o
   6   5   7        5.87       -0.34      1.18 o
   7   5   7       45.67       37.09      1.97 o
   8   5   7      115.76       93.30      2.83 o
   9   5   7      130.77      123.66      3.89 o
  10   5   7       35.80       24.11      4.03 o
  11   5   7        4.11        5.75      3.63 o
  12   5   7      188.22      184.37      7.32 o
  13   5   7        1.21       -3.24      6.32 o
  14   5   7        0.35        3.76      5.52 o
  15   5   7       30.11       32.30      6.80 o
  16   5   7       25.03       40.42      8.95 o
  17   5   7       30.46       31.56      9.49 o
 -18   6   7       58.07       83.26     13.40 o
 -17   6   7       14.55        9.81      6.86 o
 -16   6   7        1.52       -8.89      5.93 o
 -15   6   7       51.66       58.42      8.42 o
 -14   6   7        0.64       -0.75      5.71 o
 -13   6   7       21.87       13.80      5.27 o
 -12   6   7       73.34       83.76      5.94 o
 -11   6   7      453.91      391.11      7.40 o
 -10   6   7      130.52      112.85      3.85 o
  -9   6   7      118.14      157.21      4.03 o
  -8   6   7      524.00      506.16      6.37 o
  -7   6   7      290.50      269.65      3.83 o
  -6   6   7      905.70      943.36      7.74 o
  -5   6   7      380.76      410.30      4.23 o
  -4   6   7       40.90       37.94      1.32 o
  -3   6   7      189.78      180.63      2.49 o
  -2   6   7      431.37      429.84      3.58 o
  -1   6   7      120.44      104.47      1.90 o
   0   6   7      981.14      967.24      6.40 o
   1   6   7      200.07      249.65      2.51 o
   2   6   7     1188.40     1193.63      6.84 o
   3   6   7      194.04      204.62      2.51 o
   4   6   7        7.23        8.36      1.07 o
   5   6   7      271.40      256.28      3.26 o
   6   6   7      781.22      755.86      6.04 o
   7   6   7       52.26       76.36      2.26 o
   8   6   7      159.23      145.02      3.80 o
   9   6   7      402.85      341.99      6.01 o
  10   6   7       67.64       59.50      3.74 o
  11   6   7        3.74       -4.18      3.38 o
  12   6   7        0.33        3.99      4.26 o
  13   6   7       11.82        7.75      4.65 o
  14   6   7       32.15       23.54     10.23 o
  15   6   7       37.40       31.54      8.10 o
  16   6   7       42.61       33.00     10.27 o
  17   6   7       28.26       32.76     14.34 o
 -17   7   7       21.70       28.09      8.63 o
 -16   7   7      102.43      118.09     10.72 o
 -15   7   7      166.93      175.76      9.18 o
 -14   7   7       26.82       32.67      6.11 o
 -13   7   7      225.83      202.41      9.09 o
 -12   7   7        5.76       10.17      4.55 o
 -11   7   7        3.60       -2.74      2.84 o
 -10   7   7       84.10       88.19      3.36 o
  -9   7   7        5.52        5.54      2.63 o
  -8   7   7       67.15       37.32      2.35 o
  -7   7   7       27.49       45.68      2.12 o
  -6   7   7      450.24      476.30      4.91 o
  -5   7   7        0.00       -1.64      1.10 o
  -4   7   7       36.53       69.59      1.79 o
  -3   7   7        3.20        4.04      1.14 o
  -2   7   7       56.42       51.37      2.15 o
  -1   7   7      213.48      255.61      2.76 o
   0   7   7      103.02      106.82      2.53 o
   1   7   7      138.64      165.74      2.41 o
   2   7   7       75.52       80.71      1.64 o
   3   7   7        0.80        3.58      1.02 o
   4   7   7      335.06      362.86      3.36 o
   5   7   7     2157.23     2129.40     12.01 o
   6   7   7      209.77      188.16      3.74 o
   7   7   7       88.82       68.22      2.34 o
   8   7   7      450.70      421.32      5.53 o
   9   7   7       62.09       43.02      3.07 o
  10   7   7      181.29      181.76      5.61 o
  11   7   7      127.10      139.92      6.47 o
  12   7   7       16.69       14.42      5.22 o
  13   7   7        0.19       -0.25      5.44 o
  14   7   7        6.23       -6.55      7.03 o
  15   7   7       28.34       40.48      8.60 o
  16   7   7       32.49       36.38     15.61 o
 -17   8   7       30.20       24.36      8.79 o
 -16   8   7       40.85       40.65      8.79 o
 -15   8   7       37.85       28.98      8.13 o
 -14   8   7       78.56       78.46      8.51 o
 -13   8   7       26.39       24.12      5.44 o
 -12   8   7        1.26       12.74      4.85 o
 -11   8   7       62.84       52.25      4.29 o
 -10   8   7       51.67       43.88      3.24 o
  -9   8   7       51.65       63.01      2.90 o
  -8   8   7        1.04       -1.61      1.89 o
  -7   8   7      586.00      520.15      6.08 o
  -6   8   7        0.96        0.95      1.35 o
  -5   8   7      155.11      120.77      2.24 o
  -4   8   7      223.70      258.82      3.03 o
  -3   8   7      109.25       91.44      2.70 o
  -2   8   7      273.82      284.90      4.10 o
  -1   8   7      207.28      218.39      3.34 o
   0   8   7        3.56        6.96      1.00 o
   1   8   7        0.40        1.17      1.04 o
   2   8   7        9.94        1.80      1.01 o
   3   8   7      116.11       95.30      1.98 o
   4   8   7       97.50      116.09      2.29 o
   5   8   7     2492.63     2318.56     13.51 o
   6   8   7      169.90      156.20      3.45 o
   7   8   7      266.71      223.32      3.90 o
   8   8   7       60.94       60.78      3.06 o
   9   8   7       36.35       28.90      2.87 o
  10   8   7       15.29        7.97      4.06 o
  11   8   7        6.04        2.68      4.33 o
  12   8   7        2.01       -1.57      4.95 o
  13   8   7      241.32      263.43     10.58 o
  14   8   7       37.05       41.87      6.68 o
  15   8   7       25.61       32.79      8.69 o
  16   8   7        5.48       13.10     11.96 o
 -17   9   7        0.09      -11.79      9.70 o
 -16   9   7        5.28        2.06      8.00 o
 -15   9   7        1.94       -9.51     11.88 o
 -14   9   7       11.22       -3.02      8.71 o
 -13   9   7      227.43      245.09     12.04 o
 -12   9   7      116.29      106.64      6.09 o
 -11   9   7        0.33       -5.41      3.61 o
 -10   9   7       33.72       30.71      3.32 o
  -9   9   7      169.55      163.24      4.53 o
  -8   9   7       28.02       16.15      2.29 o
  -7   9   7        2.74        0.42      1.90 o
  -6   9   7      633.00      534.13      5.19 o
  -5   9   7       80.83       75.67      1.81 o
  -4   9   7      138.43      142.30      3.51 o
  -3   9   7      267.17      324.66      4.58 o
  -2   9   7      210.72      237.30      3.98 o
  -1   9   7      174.99      198.91      3.27 o
   0   9   7       27.71       21.34      1.15 o
   1   9   7      343.60      341.79      3.65 o
   2   9   7       21.21       11.19      1.18 o
   3   9   7      678.88      579.00      4.74 o
   4   9   7      702.62      658.67      5.36 o
   5   9   7      582.24      519.04      5.94 o
   6   9   7      726.24      704.59      6.69 o
   7   9   7       41.17       34.80      2.43 o
   8   9   7      106.72      117.02      3.84 o
   9   9   7        2.94       13.23      2.67 o
  10   9   7       38.99       27.36      4.77 o
  11   9   7       26.65       25.05      4.93 o
  12   9   7        4.01       -6.27      7.03 o
  13   9   7       16.87       16.31      6.00 o
  14   9   7       31.38       49.12      7.17 o
  15   9   7        2.44       -4.50      7.57 o
  16   9   7       79.65       97.66     11.75 o
 -16  10   7        0.37      -11.27      7.51 o
 -15  10   7        0.27       -5.07     11.26 o
 -14  10   7       62.57       41.08      8.04 o
 -13  10   7       10.75        5.73      6.59 o
 -12  10   7       40.57       34.45      5.85 o
 -11  10   7       74.75       73.61      5.63 o
 -10  10   7       10.83        8.78      3.85 o
  -9  10   7      167.46      175.48      5.96 o
  -8  10   7      329.68      304.37      5.73 o
  -7  10   7       12.15        8.13      2.09 o
  -6  10   7      585.67      579.27      7.59 o
  -5  10   7       44.25       67.50      2.92 o
  -4  10   7     1356.42     1379.22     13.50 o
  -3  10   7       70.86       71.04      2.81 o
  -2  10   7       14.10       11.03      1.72 o
  -1  10   7        0.48        1.49      1.57 o
   0  10   7       55.98       72.20      2.63 o
   1  10   7      171.06      149.62      2.45 o
   2  10   7      806.26      741.96      5.69 o
   3  10   7      757.90      769.78      5.87 o
   4  10   7      149.92      148.94      2.95 o
   5  10   7       24.81       29.31      1.80 o
   6  10   7      190.90      210.43      3.63 o
   7  10   7        1.96       -0.27      2.16 o
   8  10   7       71.86       69.65      3.61 o
   9  10   7       45.15       50.99      3.56 o
  10  10   7      431.08      419.68     10.57 o
  11  10   7       57.46       51.87      5.30 o
  12  10   7        4.41        8.21      5.36 o
  13  10   7      106.59       98.78     13.52 o
  14  10   7       59.45       66.24      7.56 o
  15  10   7        6.85       -1.48     15.29 o
 -16  11   7       22.47       13.18      8.67 o
 -15  11   7       39.51       43.35      8.54 o
 -14  11   7        2.32       -6.46      6.65 o
 -13  11   7       11.91       16.34      7.13 o
 -12  11   7       14.18       13.27      4.49 o
 -11  11   7      105.19      102.39      4.63 o
 -10  11   7      133.61      139.77      4.97 o
  -9  11   7        2.16       -1.21      2.53 o
  -8  11   7       17.15       28.08      3.59 o
  -7  11   7       26.66       21.36      2.23 o
  -6  11   7      625.90      527.85      6.07 o
  -5  11   7      299.94      286.81      5.26 o
  -4  11   7      165.00      135.50      3.87 o
  -3  11   7      468.64      449.06      6.09 o
  -2  11   7      626.31      666.31      7.18 o
  -1  11   7      484.79      483.99      5.81 o
   0  11   7      234.12      216.57      3.88 o
   1  11   7      157.87      173.64      2.65 o
   2  11   7      321.90      293.93      3.56 o
   3  11   7       19.84        7.01      1.48 o
   4  11   7       91.88      103.84      2.64 o
   5  11   7      178.74      157.81      3.23 o
   6  11   7        0.86       -0.35      1.82 o
   7  11   7      165.04      184.89      4.74 o
   8  11   7      121.01      112.04      3.73 o
   9  11   7      134.63      139.87      4.82 o
  10  11   7      100.68       92.30      7.11 o
  11  11   7      417.55      422.77     10.49 o
  12  11   7       81.33       85.93      7.18 o
  13  11   7        1.27       -0.97      5.70 o
  14  11   7        0.13        2.44      6.21 o
  15  11   7        4.15       -3.21     12.45 o
 -15  12   7       42.45       35.80      8.54 o
 -14  12   7       88.03       99.47     10.89 o
 -13  12   7       99.16      107.12      8.81 o
 -12  12   7       44.94       44.00      5.10 o
 -11  12   7       28.71       18.56      4.21 o
 -10  12   7        4.14        3.72      2.90 o
  -9  12   7      473.67      510.17      8.01 o
  -8  12   7      563.47      558.57     10.69 o
  -7  12   7        7.66        2.38      2.00 o
  -6  12   7       90.01       75.43      3.14 o
  -5  12   7       33.51       49.92      5.17 o
  -4  12   7       19.88       18.36      2.09 o
  -3  12   7        0.21       -1.21      1.76 o
  -2  12   7        3.29        4.60      1.79 o
  -1  12   7       37.60       29.30      2.07 o
   0  12   7       37.50       27.08      2.07 o
   1  12   7      907.74      834.60      6.85 o
   2  12   7      183.31      181.30      3.17 o
   3  12   7      165.84      187.77      3.14 o
   4  12   7       25.95       20.38      1.80 o
   5  12   7      647.73      610.78      6.06 o
   6  12   7       26.98       31.96      2.35 o
   7  12   7       77.22       79.75      3.59 o
   8  12   7       10.78        8.52      2.57 o
   9  12   7      325.00      320.54      6.88 o
  10  12   7       31.60       36.25      5.08 o
  11  12   7        0.02        7.61      4.74 o
  12  12   7       17.46        7.40      5.58 o
  13  12   7       13.72        4.25      6.96 o
  14  12   7        0.01       -3.41      6.23 o
 -15  13   7        8.13       15.82      7.68 o
 -14  13   7       28.59       32.66      7.86 o
 -13  13   7      118.62      123.04      9.38 o
 -12  13   7       53.33       44.53      5.08 o
 -11  13   7        5.62        0.47      3.31 o
 -10  13   7       29.85       23.91      3.28 o
  -9  13   7        4.89        3.63      2.70 o
  -8  13   7        0.20       -0.85      2.28 o
  -7  13   7      140.72      144.37      3.79 o
  -6  13   7        1.73        4.88      2.94 o
  -5  13   7       63.14       71.38      4.70 o
  -4  13   7      317.24      300.04      5.11 o
  -3  13   7       10.26       16.58      2.03 o
  -2  13   7       71.43       59.56      3.00 o
  -1  13   7        9.24        5.20      1.84 o
   0  13   7      326.09      287.09      4.83 o
   1  13   7       14.99       17.63      1.52 o
   2  13   7        6.31        2.01      1.50 o
   3  13   7        2.07        2.60      1.55 o
   4  13   7       16.10       15.57      1.80 o
   5  13   7       42.05       50.65      2.31 o
   6  13   7       12.33       14.18      2.20 o
   7  13   7       60.21       55.06      3.83 o
   8  13   7        0.25        4.41      3.43 o
   9  13   7      161.17      170.32      5.90 o
  10  13   7       48.68       47.06      5.23 o
  11  13   7      119.13      143.28     12.22 o
  12  13   7       30.38       22.13      6.98 o
  13  13   7       78.92       94.80      7.96 o
  14  13   7        5.30        1.65      6.42 o
 -14  14   7       60.07       81.25      8.92 o
 -13  14   7       10.19       14.37      4.83 o
 -12  14   7       12.85        9.80      4.43 o
 -11  14   7       45.03       43.03      3.96 o
 -10  14   7        2.07       -0.73      3.12 o
  -9  14   7       52.92       51.42      3.36 o
  -8  14   7       14.80       12.60      4.07 o
  -7  14   7      112.97      108.56      3.76 o
  -6  14   7       66.02       73.53      6.74 o
  -5  14   7      352.63      373.39     10.72 o
  -4  14   7      744.48      729.85     20.15 o
  -3  14   7       16.72       16.55      2.81 o
  -2  14   7      189.24      209.54      4.94 o
  -1  14   7      127.71      125.84      3.46 o
   0  14   7        8.11        6.86      2.02 o
   1  14   7       11.83       11.55      1.60 o
   2  14   7       11.87        9.31      1.89 o
   3  14   7       60.59       60.39      2.17 o
   4  14   7        0.02        0.50      1.69 o
   5  14   7       41.51       37.83      2.22 o
   6  14   7      104.09      114.49      3.37 o
   7  14   7      118.32      121.72      4.08 o
   8  14   7        1.59        4.49      3.61 o
   9  14   7      178.99      172.75      6.01 o
  10  14   7       45.17       41.30      5.68 o
  11  14   7        7.57        8.71      9.67 o
  12  14   7       37.01       33.04      6.28 o
  13  14   7        3.81       -0.64      6.06 o
 -13  15   7        5.41        4.44      5.84 o
 -12  15   7       51.66       59.96      6.62 o
 -11  15   7        2.07       -3.75      4.39 o
 -10  15   7       89.48       71.71      4.60 o
  -9  15   7      201.17      189.82     11.08 o
  -8  15   7       77.67       82.17      4.25 o
  -7  15   7      345.75      344.36      6.40 o
  -6  15   7       80.24       70.84      9.53 o
  -5  15   7        1.21        0.64      4.26 o
  -4  15   7       19.41       28.91      3.70 o
  -3  15   7       33.41       38.29      3.64 o
  -2  15   7        1.84       -4.86      3.49 o
  -1  15   7      499.27      487.00      8.39 o
   0  15   7       84.24       86.67      3.43 o
   1  15   7       51.76       49.79      2.41 o
   2  15   7      104.27       92.28      2.57 o
   3  15   7        0.00       -0.60      1.69 o
   4  15   7        3.89        7.86      1.84 o
   5  15   7       15.97       17.98      2.32 o
   6  15   7       21.90       26.98      2.56 o
   7  15   7        0.12       -1.40      2.83 o
   8  15   7      206.28      189.63      6.55 o
   9  15   7        1.30       -1.94      3.51 o
  10  15   7        8.86        1.70      4.57 o
  11  15   7       24.83       24.46      6.05 o
  12  15   7        0.30       -3.09      5.40 o
 -13  16   7        3.19       -1.50      5.77 o
 -12  16   7       82.85       86.21      7.37 o
 -11  16   7       73.62       97.87      5.36 o
 -10  16   7      134.66      138.78      5.85 o
  -9  16   7       18.86        7.44      3.17 o
  -8  16   7       43.74       41.29      3.24 o
  -7  16   7        8.16        5.58      2.67 o
  -6  16   7      339.55      343.77     16.77 o
  -5  16   7       32.24       36.91      5.62 o
  -4  16   7       91.92       74.87      9.82 o
  -3  16   7        1.65        2.35      4.68 o
  -2  16   7       84.75       76.20      4.30 o
  -1  16   7       39.84       32.15      3.46 o
   0  16   7      233.96      228.30      5.44 o
   1  16   7      367.77      341.68      4.90 o
   2  16   7       64.33       66.43      2.43 o
   3  16   7        1.50        2.99      1.91 o
   4  16   7        1.55       -2.13      1.93 o
   5  16   7      227.62      217.56      4.13 o
   6  16   7       11.45       10.42      2.67 o
   7  16   7       75.92       82.30      4.33 o
   8  16   7        8.71       11.60      4.27 o
   9  16   7        2.02        6.11      3.63 o
  10  16   7       82.46       85.31      7.27 o
  11  16   7       12.88       25.16      7.81 o
  12  16   7       66.57       83.10      7.56 o
 -12  17   7       54.38       48.47      6.72 o
 -11  17   7        4.60        6.43      3.96 o
 -10  17   7       57.83       61.17      5.95 o
  -9  17   7       11.13       11.41      3.34 o
  -8  17   7      107.28      100.85      9.33 o
  -7  17   7        0.45       -0.80      2.18 o
  -6  17   7      257.66      256.65     15.53 o
  -5  17   7        0.52       -3.84      7.73 o
  -4  17   7      266.33      280.14     13.97 o
  -3  17   7       56.56       62.09      4.50 o
  -2  17   7      833.45      843.44     16.52 o
  -1  17   7        0.09        1.86      5.43 o
   0  17   7        7.70        9.23      1.80 o
   1  17   7      161.40      155.38      3.70 o
   2  17   7       45.04       44.49      2.71 o
   3  17   7       71.61       68.04      2.71 o
   4  17   7       17.82       24.09      2.88 o
   5  17   7        9.64        6.43      2.31 o
   6  17   7       72.59       74.46      3.30 o
   7  17   7       49.94       59.82      4.05 o
   8  17   7        0.99        4.00      4.31 o
   9  17   7        6.09        2.04      3.79 o
  10  17   7       11.75       18.94      7.31 o
  11  17   7        8.09        3.03      5.63 o
 -11  18   7        0.13       -5.99      4.82 o
 -10  18   7       17.52       16.34      3.80 o
  -9  18   7       59.89       69.61      4.15 o
  -8  18   7       65.30       74.55      6.49 o
  -7  18   7       12.66        8.83      3.15 o
  -6  18   7        0.01      -10.72      7.15 o
  -5  18   7        1.12        6.74      7.56 o
  -4  18   7      202.13      201.11      9.04 o
  -3  18   7       19.96       23.84      5.10 o
  -2  18   7        8.17        0.25      3.36 o
  -1  18   7      124.55      130.80      5.45 o
   0  18   7       71.97       72.26      3.58 o
   1  18   7      128.98      131.93      3.59 o
   2  18   7      298.17      296.97      5.16 o
   3  18   7        1.01        4.67      2.50 o
   4  18   7        2.49       -2.19      2.39 o
   5  18   7       18.19       23.86      6.03 o
   6  18   7       33.40       34.78      5.46 o
   7  18   7        2.91        9.63      6.69 o
   8  18   7        8.19       11.50      7.50 o
   9  18   7        2.38        1.77      5.57 o
  10  18   7        2.26      -10.93      9.94 o
  -9  19   7        2.20        2.54      4.67 o
  -8  19   7        7.18        6.73      3.04 o
  -7  19   7        0.02       -0.30      3.09 o
  -6  19   7        3.21       -0.33      8.55 o
  -5  19   7        1.27       21.20      8.14 o
  -4  19   7       48.10       60.40      7.85 o
  -3  19   7       18.44       19.85      6.45 o
  -2  19   7       75.20       74.34      6.15 o
  -1  19   7       27.13       30.28      5.96 o
   0  19   7      306.26      284.22      6.71 o
   1  19   7      114.57      123.54      4.04 o
   2  19   7      140.98      149.69      4.54 o
   3  19   7        0.69        3.22      2.63 o
   4  19   7       46.70       50.90      3.51 o
   5  19   7        8.18        6.72      3.56 o
   6  19   7       51.67       58.87      5.55 o
   7  19   7      101.00       92.87     11.42 o
   8  19   7        0.75       -6.08      9.29 o
  -8  20   7        2.24        2.35      4.08 o
  -7  20   7        0.01       13.07      9.12 o
  -6  20   7      136.25      188.20     15.04 o
  -5  20   7      166.37      176.61     14.05 o
  -4  20   7       26.34       32.96      8.63 o
  -3  20   7        1.78        0.88      4.89 o
  -2  20   7      117.25      112.92      9.45 o
  -1  20   7       19.27       14.06      2.26 o
   0  20   7        9.43       15.57      2.40 o
   1  20   7       30.19       34.31      2.86 o
   2  20   7        0.72        2.74      2.79 o
   3  20   7        8.94       10.02      2.76 o
   4  20   7        5.32        4.67      5.17 o
   5  20   7        3.95        2.54      3.40 o
   6  20   7        2.86        1.15      5.92 o
   7  20   7       72.47       80.46     11.01 o
  -6  21   7        6.26       -6.74      8.46 o
  -5  21   7        0.17        1.07      8.38 o
  -3  21   7       42.12       44.38      8.38 o
  -2  21   7        1.84       -7.15      6.08 o
  -1  21   7       10.67        4.00      2.30 o
   0  21   7        0.55       -3.54      2.52 o
   1  21   7      310.49      342.47      6.30 o
   2  21   7       16.04        6.87      2.77 o
   3  21   7       16.93       17.02      3.31 o
   4  21   7        0.72       -3.29      3.20 o
   5  21   7      220.04      257.00      9.30 o
  -2  22   7        5.75        7.97      6.99 o
  -1  22   7        7.14       12.10      2.71 o
   0  22   7       16.23       15.88      2.96 o
   1  22   7       15.78       13.60      3.25 o
 -18   0   8        0.99      -14.96     11.83 o
 -17   0   8       86.75       93.52     14.05 o
 -16   0   8        1.55       -7.07     10.44 o
 -15   0   8       35.84       28.27     11.09 o
 -14   0   8        4.50        6.00      9.62 o
 -13   0   8      228.53      228.05     11.14 o
 -12   0   8      533.84      499.21     17.01 o
 -11   0   8        7.78        0.24      3.58 o
 -10   0   8       11.68       -5.02      4.38 o
  -9   0   8      148.38      142.40      7.58 o
  -8   0   8       15.76       25.66      2.30 o
  -7   0   8      199.21      218.56      8.44 o
  -6   0   8        0.20        0.15      2.26 o
  -5   0   8       15.75       34.46      2.53 o
  -4   0   8      114.53      140.06      5.26 o
  -3   0   8     3291.39     3918.86     40.89 o
  -2   0   8     1545.56     1929.68     21.43 o
  -1   0   8      473.41      531.97      7.75 o
   0   0   8     3791.28     4127.07     53.99 o
   1   0   8     1575.48     1586.78     19.02 o
   2   0   8      297.55      230.61      4.56 o
   3   0   8       56.28       27.69      2.01 o
   4   0   8     2328.05     2407.93     21.83 o
   5   0   8      112.11      114.66      3.65 o
   6   0   8       38.44       40.00      2.76 o
   7   0   8        3.86       11.88      2.85 o
   8   0   8      248.26      258.82      6.92 o
   9   0   8      382.39      313.96      7.40 o
  10   0   8       80.83       63.00      6.56 o
  11   0   8      648.46      566.90     21.61 o
  12   0   8      370.40      369.74     13.39 o
  13   0   8        2.39       -2.33      5.79 o
  14   0   8      685.90      661.92     18.86 o
  15   0   8      435.78      436.39     23.42 o
  16   0   8        4.50       13.89     11.42 o
  17   0   8       86.71       82.43     15.04 o
 -18   1   8        9.96        1.18      8.51 o
 -17   1   8        0.19      -11.55      7.70 o
 -16   1   8        6.12        6.39      8.42 o
 -15   1   8      216.54      251.93     12.79 o
 -14   1   8       14.93       20.60      5.71 o
 -13   1   8        0.63       -5.93      4.71 o
 -12   1   8        1.95       -4.62      3.60 o
 -11   1   8      364.95      338.73      7.25 o
 -10   1   8       38.80       32.21      3.25 o
  -9   1   8      303.78      269.85      6.79 o
  -8   1   8      309.13      358.79      5.18 o
  -7   1   8        0.09        5.94      1.45 o
  -6   1   8        0.06        1.49      1.48 o
  -5   1   8       36.85       28.53      1.82 o
  -4   1   8     1098.34     1320.22     11.25 o
  -3   1   8     7558.12     8624.75     61.27 o
  -2   1   8      708.79      864.56      7.81 o
  -1   1   8     4337.93     4976.88     36.04 o
   0   1   8       84.82      108.95      2.63 o
   1   1   8     3501.97     3970.45     27.77 o
   2   1   8      154.28      162.58      2.61 o
   3   1   8     2007.70     2414.74     16.04 o
   4   1   8      977.38      923.82      7.19 o
   5   1   8        9.34        1.44      1.33 o
   6   1   8      281.35      296.87      4.01 o
   7   1   8       67.16       44.86      2.28 o
   8   1   8      175.65      137.01      3.73 o
   9   1   8       17.32        9.87      2.38 o
  10   1   8        6.92       10.50      3.09 o
  11   1   8      304.81      270.69      7.04 o
  12   1   8       16.56       14.87      5.40 o
  13   1   8        3.48        2.37      4.36 o
  14   1   8      121.39      112.97      7.99 o
  15   1   8        8.63       33.30      7.67 o
  16   1   8       48.47       55.22     13.81 o
  17   1   8       19.45       22.44      9.15 o
 -18   2   8        2.20      -12.25      8.16 o
 -17   2   8       40.90       30.29      9.03 o
 -16   2   8        5.78        2.92      7.76 o
 -15   2   8       11.93        9.66      6.69 o
 -14   2   8      191.47      198.92      9.33 o
 -13   2   8       34.46       45.70      5.48 o
 -12   2   8      126.73      116.41      6.54 o
 -11   2   8        7.04       18.35      3.17 o
 -10   2   8      414.70      387.52      8.98 o
  -9   2   8      125.75      123.26      4.21 o
  -8   2   8      229.75      211.55      3.85 o
  -7   2   8       22.30       22.53      1.82 o
  -6   2   8     1482.50     1566.38     13.25 o
  -5   2   8        2.42        3.30      1.46 o
  -4   2   8     3459.48     3910.35     29.04 o
  -3   2   8      636.75      611.09      6.16 o
  -2   2   8     3857.55     4456.61     32.47 o
  -1   2   8     2435.40     2704.13     20.37 o
   0   2   8     2976.46     3267.79     22.66 o
   1   2   8      161.11      137.92      2.71 o
   2   2   8     1349.79     1479.18     10.26 o
   3   2   8       79.40       78.61      1.92 o
   4   2   8        7.70       17.13      1.25 o
   5   2   8       74.79       62.34      1.76 o
   6   2   8      410.14      409.98      4.37 o
   7   2   8      363.69      298.08      4.43 o
   8   2   8      148.46      118.35      3.35 o
   9   2   8       29.20       29.82      2.57 o
  10   2   8       50.02       25.16      3.59 o
  11   2   8       44.46       27.66      3.86 o
  12   2   8       40.83       39.33      4.82 o
  13   2   8       13.57        4.91      5.11 o
  14   2   8      183.52      194.04      9.28 o
  15   2   8       69.93       85.20      7.73 o
  16   2   8       78.43      109.59     10.69 o
  17   2   8       32.41       58.62     10.27 o
 -18   3   8       35.43       64.32     10.31 o
 -17   3   8       19.46        6.50      8.34 o
 -16   3   8       33.82       25.61      6.74 o
 -15   3   8       25.56       12.99      5.82 o
 -14   3   8       28.25       20.95      5.80 o
 -13   3   8      273.06      269.44     13.01 o
 -12   3   8       40.26       29.10      5.12 o
 -11   3   8        7.31        7.23      3.34 o
 -10   3   8       18.82       21.85      3.05 o
  -9   3   8        3.61       12.69      2.36 o
  -8   3   8      106.42      124.62      3.22 o
  -7   3   8      236.92      285.08      4.24 o
  -6   3   8       13.98       18.46      2.05 o
  -5   3   8     2008.71     2206.10     16.36 o
  -4   3   8     1853.15     1993.10     15.77 o
  -3   3   8        9.80       25.06      1.50 o
  -2   3   8       83.15       76.84      1.99 o
  -1   3   8     2074.29     2299.90     17.58 o
   0   3   8      287.47      291.86      3.51 o
   1   3   8      469.36      557.14      4.70 o
   2   3   8       39.42       36.13      1.16 o
   3   3   8       82.13       79.35      1.74 o
   4   3   8      294.72      326.48      3.29 o
   5   3   8      358.27      350.25      3.47 o
   6   3   8      268.92      237.21      3.19 o
   7   3   8       55.95       56.31      2.60 o
   8   3   8       26.28       26.86      2.39 o
   9   3   8      190.79      149.42      4.38 o
  10   3   8       49.66       42.14      3.84 o
  11   3   8      518.17      456.28      8.78 o
  12   3   8       18.98       22.51      5.15 o
  13   3   8        8.15       13.52      5.50 o
  14   3   8       21.35       21.19      6.06 o
  15   3   8       52.35       78.15     11.95 o
  16   3   8      110.08      131.03     14.30 o
  17   3   8        2.42        6.41      8.60 o
 -18   4   8       16.39       19.90      9.04 o
 -17   4   8       25.88       35.78      9.74 o
 -16   4   8        6.81        3.42      6.52 o
 -15   4   8        2.15       -2.03      5.52 o
 -14   4   8       39.68       25.36      5.84 o
 -13   4   8      429.73      397.25     11.46 o
 -12   4   8      220.58      227.03     18.18 o
 -11   4   8      192.51      209.52      7.56 o
 -10   4   8      705.12      632.86      9.13 o
  -9   4   8       60.18       56.22      2.88 o
  -8   4   8      251.16      225.93      3.76 o
  -7   4   8       15.53       10.95      1.73 o
  -6   4   8       38.94       44.29      1.94 o
  -5   4   8      344.68      364.31      4.35 o
  -4   4   8      428.36      456.15      4.63 o
  -3   4   8      368.95      459.71      4.99 o
  -2   4   8     3145.34     3285.80     20.86 o
  -1   4   8      145.37      180.15      2.99 o
   0   4   8      142.63      157.28      2.21 o
   1   4   8      145.33      183.73      2.73 o
   2   4   8      694.26      724.07      4.77 o
   3   4   8      512.93      498.00      3.84 o
   4   4   8       17.82       15.21      1.22 o
   5   4   8      238.44      194.78      2.56 o
   6   4   8      291.51      240.45      3.11 o
   7   4   8       53.87       46.46      2.13 o
   8   4   8      151.17      126.22      4.21 o
   9   4   8       11.65        6.40      2.75 o
  10   4   8       21.56       23.70      4.56 o
  11   4   8       81.84       96.83      5.73 o
  12   4   8       93.19       89.97      6.58 o
  13   4   8      104.55       98.88      7.02 o
  14   4   8       45.77       57.75      6.96 o
  15   4   8       21.56       28.20      6.59 o
  16   4   8      187.40      201.24     10.84 o
  17   4   8        2.09        8.99      9.04 o
 -18   5   8       35.56       21.82     16.23 o
 -17   5   8       14.26        8.81      6.78 o
 -16   5   8        3.74        4.10      6.43 o
 -15   5   8       30.53       33.76      6.57 o
 -14   5   8      118.80      104.46      8.99 o
 -13   5   8      160.18      135.88      8.96 o
 -12   5   8       42.15       47.46      6.15 o
 -11   5   8      136.52      142.71      8.21 o
 -10   5   8      169.07      164.56      5.03 o
  -9   5   8        0.68       -1.04      2.10 o
  -8   5   8        0.92        0.54      1.73 o
  -7   5   8      160.95      125.87      3.11 o
  -6   5   8       33.28       36.48      1.65 o
  -5   5   8        1.42        0.12      1.40 o
  -4   5   8       55.44       40.08      1.47 o
  -3   5   8       12.92       21.57      1.22 o
  -2   5   8      100.58      103.86      2.34 o
  -1   5   8      744.59      743.97      5.49 o
   0   5   8     1228.14     1287.77      8.57 o
   1   5   8     1015.11     1114.77      7.37 o
   2   5   8      218.40      267.09      2.57 o
   3   5   8      131.28      127.04      1.99 o
   4   5   8       93.54       92.06      1.88 o
   5   5   8        4.42        2.29      1.21 o
   6   5   8       13.90       15.39      1.45 o
   7   5   8      627.15      521.46      8.04 o
   8   5   8      187.84      180.78      5.39 o
   9   5   8      641.17      559.29      8.19 o
  10   5   8      131.26      131.08      5.88 o
  11   5   8      123.38      105.67      5.70 o
  12   5   8       13.96        8.37      4.70 o
  13   5   8       15.60       11.21      5.33 o
  14   5   8       87.10       83.48     10.69 o
  15   5   8        2.30        1.39     13.19 o
  16   5   8        4.31        0.74      8.29 o
  17   5   8        5.67        5.53     11.75 o
 -17   6   8        0.12       -7.09      9.74 o
 -16   6   8       13.30        3.74      6.15 o
 -15   6   8       14.16       17.32      6.00 o
 -14   6   8        2.56       -2.77      5.10 o
 -13   6   8       49.72       54.83      6.17 o
 -12   6   8        1.86       -0.06      6.04 o
 -11   6   8       57.18       60.83      4.49 o
 -10   6   8      112.84      132.80      5.30 o
  -9   6   8       46.19       40.94      2.61 o
  -8   6   8       82.17       55.81      2.76 o
  -7   6   8       82.32       91.34      2.60 o
  -6   6   8       38.97       44.81      1.87 o
  -5   6   8        7.34        7.19      1.25 o
  -4   6   8      178.22      209.10      3.34 o
  -3   6   8       60.94       55.05      1.65 o
  -2   6   8       55.32       74.73      1.74 o
  -1   6   8        1.97        1.72      0.87 o
   0   6   8     1092.92     1171.99      7.56 o
   1   6   8       20.84       11.03      1.05 o
   2   6   8     1383.00     1453.65      8.22 o
   3   6   8      343.63      347.97      3.08 o
   4   6   8       23.69       17.81      1.23 o
   5   6   8       53.05       67.23      1.92 o
   6   6   8     1017.37      990.53      8.18 o
   7   6   8       16.92        7.72      1.93 o
   8   6   8      245.20      236.63      4.66 o
   9   6   8      373.57      346.41      6.27 o
  10   6   8       14.94        9.04      3.00 o
  11   6   8       59.44       65.98      5.29 o
  12   6   8       31.45       37.63      5.71 o
  13   6   8        4.79        4.90      9.99 o
  14   6   8       40.40       36.72      8.22 o
  15   6   8        0.36       -4.71      7.16 o
  16   6   8        0.64       -5.32      7.83 o
 -17   7   8        0.48       -3.39      8.13 o
 -16   7   8       21.11       13.35     12.37 o
 -15   7   8       40.93       33.59      6.46 o
 -14   7   8       32.03       39.68      6.30 o
 -13   7   8       48.18       44.83      6.00 o
 -12   7   8       32.97       31.54      5.27 o
 -11   7   8       69.62       53.26      4.82 o
 -10   7   8        0.36        0.40      2.36 o
  -9   7   8        0.39        0.30      2.07 o
  -8   7   8      188.29      175.45      6.87 o
  -7   7   8        7.39       19.52      1.89 o
  -6   7   8        0.73       -1.09      1.38 o
  -5   7   8      422.61      429.08      4.23 o
  -4   7   8      533.47      565.99      5.38 o
  -3   7   8       18.67       33.28      1.61 o
  -2   7   8       32.53       38.43      1.38 o
  -1   7   8        8.38       13.17      1.17 o
   0   7   8        0.22        2.64      1.09 o
   1   7   8       11.41       13.47      1.14 o
   2   7   8      412.70      451.51      3.50 o
   3   7   8        8.05       12.41      1.17 o
   4   7   8      199.64      190.71      2.96 o
   5   7   8     1185.45     1110.19      7.85 o
   6   7   8      330.97      306.02      4.40 o
   7   7   8      190.88      180.49      4.04 o
   8   7   8       22.11       10.66      2.28 o
   9   7   8      539.24      487.61      7.26 o
  10   7   8        1.10       -0.37      3.07 o
  11   7   8        0.83       -5.16      4.01 o
  12   7   8      198.09      215.03     12.29 o
  13   7   8       15.78       11.66     12.12 o
  14   7   8       26.84       23.07     13.35 o
  15   7   8        3.95       -2.00      9.08 o
  16   7   8       13.15        6.57     10.07 o
 -17   8   8        0.66       -8.49      7.76 o
 -16   8   8       20.38       15.35      8.51 o
 -15   8   8       82.33       99.17      9.93 o
 -14   8   8       38.73       20.09      7.57 o
 -13   8   8       29.33       21.52      5.89 o
 -12   8   8        6.36       -0.81      4.66 o
 -11   8   8      173.28      172.99      6.28 o
 -10   8   8      200.36      210.16      6.24 o
  -9   8   8       20.37       23.92      2.71 o
  -8   8   8      471.38      487.29      6.33 o
  -7   8   8       27.26       28.65      2.03 o
  -6   8   8     1126.78     1214.31      9.51 o
  -5   8   8       11.65       15.88      1.33 o
  -4   8   8     2952.76     2974.76     19.58 o
  -3   8   8      250.27      252.47      3.06 o
  -2   8   8      639.84      652.30      5.45 o
  -1   8   8       47.49       41.99      1.38 o
   0   8   8      339.67      363.21      3.77 o
   1   8   8      403.75      472.53      3.71 o
   2   8   8      240.03      260.18      2.94 o
   3   8   8       52.20       53.76      1.66 o
   4   8   8      230.70      221.02      3.26 o
   5   8   8     1789.18     1746.25     11.78 o
   6   8   8      191.38      171.24      4.24 o
   7   8   8      331.30      297.96      4.82 o
   8   8   8       99.29      113.89      3.73 o
   9   8   8      235.73      203.62      5.66 o
  10   8   8       37.88       37.03      4.73 o
  11   8   8       33.39       42.78      7.79 o
  12   8   8        2.86        4.44      5.62 o
  13   8   8       72.11       55.65      8.05 o
  14   8   8      161.75      173.42     11.42 o
  15   8   8       29.55       24.13      8.65 o
  16   8   8       16.50       20.24      8.96 o
 -17   9   8        0.00       -3.61      8.40 o
 -16   9   8        5.05        5.39      8.14 o
 -15   9   8       13.39       11.33      7.44 o
 -14   9   8       41.35       34.25      7.52 o
 -13   9   8        6.46        6.50      6.52 o
 -12   9   8       59.66       55.08      5.37 o
 -11   9   8      165.81      171.74      9.44 o
 -10   9   8        9.62        8.42      3.02 o
  -9   9   8      290.99      261.73      6.96 o
  -8   9   8        1.69        2.91      2.26 o
  -7   9   8      204.33      218.46      4.50 o
  -6   9   8      873.57      809.75      7.62 o
  -5   9   8       10.27       14.64      1.23 o
  -4   9   8       75.56       63.00      2.14 o
  -3   9   8     1912.18     1933.14     14.48 o
  -2   9   8      500.33      478.68      4.92 o
  -1   9   8      600.35      595.22      4.92 o
   0   9   8      294.86      257.16      3.21 o
   1   9   8       62.57       66.57      2.00 o
   2   9   8       98.66       77.03      2.08 o
   3   9   8      749.79      719.73      5.87 o
   4   9   8     2053.23     1924.99     15.99 o
   5   9   8      319.17      306.01      3.91 o
   6   9   8      245.58      240.88      4.85 o
   7   9   8        0.30       -3.32      2.21 o
   8   9   8        1.08       -1.98      2.38 o
   9   9   8       13.35       18.48      4.10 o
  10   9   8        1.35        0.51      4.02 o
  11   9   8       16.12       13.56      4.71 o
  12   9   8        4.11        4.36      4.87 o
  13   9   8      115.60      127.72      9.96 o
  14   9   8        0.13       -7.55      7.25 o
  15   9   8       16.92       27.58     10.44 o
 -16  10   8        8.66        8.30      8.09 o
 -15  10   8        0.04       -4.26      7.09 o
 -14  10   8       88.64       83.94      9.08 o
 -13  10   8      208.31      196.71     11.21 o
 -12  10   8        2.89       -0.57      4.23 o
 -11  10   8       16.35       18.42      4.70 o
 -10  10   8      367.26      365.73      7.32 o
  -9  10   8        3.27        2.59      2.67 o
  -8  10   8        1.64       -2.71      2.27 o
  -7  10   8      203.53      191.83      4.50 o
  -6  10   8       94.79       80.08      3.74 o
  -5  10   8       10.37       15.53      1.60 o
  -4  10   8       13.64       12.92      2.19 o
  -3  10   8      271.16      276.03      4.93 o
  -2  10   8       57.86       49.04      2.35 o
  -1  10   8      568.43      567.82      5.01 o
   0  10   8      105.40       84.15      2.06 o
   1  10   8       18.66       29.06      1.77 o
   2  10   8      439.98      451.53      4.76 o
   3  10   8       12.52       12.50      1.48 o
   4  10   8      398.70      361.19      4.27 o
   5  10   8      435.83      376.54      4.39 o
   6  10   8       83.44       85.88      2.68 o
   7  10   8      648.24      586.09      9.05 o
   8  10   8      160.11      146.69      4.60 o
   9  10   8       61.70       63.40      4.47 o
  10  10   8       11.77       13.27      4.45 o
  11  10   8       25.07       13.58      4.91 o
  12  10   8        2.19        4.20      6.39 o
  13  10   8        1.36        0.66      8.46 o
  14  10   8       40.12       27.54      8.21 o
  15  10   8        0.18       -1.63      7.87 o
 -16  11   8       25.09       26.21      8.67 o
 -15  11   8       31.81       34.30      8.39 o
 -14  11   8       26.32       25.16      7.75 o
 -13  11   8        0.58       -9.50      6.33 o
 -12  11   8        4.90        7.37      4.39 o
 -11  11   8      253.96      277.16      9.31 o
 -10  11   8       21.52       22.23      3.29 o
  -9  11   8       34.69       28.60      3.03 o
  -8  11   8       17.10       15.31      2.53 o
  -7  11   8       25.26       18.10      3.29 o
  -6  11   8        7.42        4.28      1.99 o
  -5  11   8      881.01      829.26     10.66 o
  -4  11   8      190.95      188.00      4.44 o
  -3  11   8     1222.46     1180.00     11.15 o
  -2  11   8      999.63      964.14      9.51 o
  -1  11   8      495.33      457.83      5.85 o
   0  11   8      390.05      479.28      4.65 o
   1  11   8      103.95       91.54      2.45 o
   2  11   8        2.43       -1.74      1.44 o
   3  11   8     2120.19     1919.88     13.87 o
   4  11   8      237.90      224.77      3.82 o
   5  11   8       70.80       57.86      2.32 o
   6  11   8       11.21        7.92      2.11 o
   7  11   8       12.06        5.05      2.66 o
   8  11   8        5.52        2.44      2.86 o
   9  11   8       44.61       59.25      3.90 o
  10  11   8       10.61        9.68      6.14 o
  11  11   8        3.08        5.33      4.79 o
  12  11   8       53.37       47.78      6.62 o
  13  11   8        2.20      -11.90     11.22 o
  14  11   8        0.04        1.29      7.21 o
  15  11   8       16.45       21.01     10.52 o
 -15  12   8       19.83       18.73      8.25 o
 -14  12   8        3.67       -2.07      6.80 o
 -13  12   8        0.15       -2.94     12.98 o
 -12  12   8      114.47      108.01      6.25 o
 -11  12   8       27.97       31.24      4.22 o
 -10  12   8       61.61       60.90      6.71 o
  -9  12   8        7.44        5.28      3.86 o
  -8  12   8      164.64      156.82      4.51 o
  -7  12   8      212.42      197.27      5.43 o
  -6  12   8       32.00       26.98      2.26 o
  -5  12   8       81.97       77.19      3.79 o
  -4  12   8       30.37       38.03      2.48 o
  -3  12   8     1022.69      984.95      9.93 o
  -2  12   8      580.35      572.98      6.84 o
  -1  12   8        0.06       -1.31      1.79 o
   0  12   8        5.72        3.90      1.62 o
   1  12   8      302.94      261.20      3.56 o
   2  12   8       92.03       96.98      2.58 o
   3  12   8      145.04      138.77      3.10 o
   4  12   8       22.64       21.17      1.99 o
   5  12   8      359.20      323.56      4.47 o
   6  12   8        0.92       -1.97      1.99 o
   7  12   8      124.32      110.10      5.58 o
   8  12   8       15.15       23.67      3.27 o
   9  12   8       11.61        5.87      3.22 o
  10  12   8      154.53      148.59     10.25 o
  11  12   8        0.65       -2.68      4.57 o
  12  12   8       11.86        7.42      5.71 o
  13  12   8        4.46        1.95      7.25 o
  14  12   8       78.85       76.90     10.52 o
 -15  13   8       41.03       38.18      8.35 o
 -14  13   8       44.44       54.15      9.29 o
 -13  13   8       10.04       -1.88      6.51 o
 -12  13   8       56.27       52.58      6.20 o
 -11  13   8        2.68        2.28      3.35 o
 -10  13   8       23.35       25.42      3.68 o
  -9  13   8        0.00       -2.34      3.02 o
  -8  13   8      194.90      202.98      4.93 o
  -7  13   8       29.44       27.08      2.41 o
  -6  13   8       89.71       75.30      4.13 o
  -5  13   8       12.56        8.98      2.67 o
  -4  13   8      104.77      104.76      4.11 o
  -3  13   8        0.00       -0.72      2.01 o
  -2  13   8       75.98       85.56      3.07 o
  -1  13   8       84.92       99.67      3.19 o
   0  13   8       60.04       44.06      1.74 o
   1  13   8       31.28       37.22      2.38 o
   2  13   8       43.89       46.83      2.09 o
   3  13   8      158.82      142.66      3.23 o
   4  13   8       95.77       89.57      2.73 o
   5  13   8      194.14      176.16      3.64 o
   6  13   8       28.31       33.42      2.49 o
   7  13   8       30.96       24.14      3.07 o
   8  13   8       50.11       37.03      4.36 o
   9  13   8       18.25       13.93      3.77 o
  10  13   8       19.72       21.91      4.96 o
  11  13   8        1.13        2.84      4.87 o
  12  13   8       75.58       83.24      8.87 o
  13  13   8       49.52       55.56     15.33 o
  14  13   8        0.52      -11.11      7.40 o
 -14  14   8       27.61       30.94      7.84 o
 -13  14   8        2.62       -2.67      6.51 o
 -12  14   8        6.92       -3.27      4.21 o
 -11  14   8       15.86       11.25      3.57 o
 -10  14   8       58.13       51.70      3.79 o
  -9  14   8       78.46       75.93      3.94 o
  -8  14   8       11.38       13.23      2.58 o
  -7  14   8       29.01       29.25      2.75 o
  -6  14   8      100.50      109.65      3.38 o
  -5  14   8       51.27       56.02      5.69 o
  -4  14   8      174.30      147.50      5.98 o
  -3  14   8       21.57       21.44      2.86 o
  -2  14   8       42.73       41.76      2.54 o
  -1  14   8      204.75      197.73      4.26 o
   0  14   8       76.64       77.27      2.17 o
   1  14   8       14.89       18.27      1.74 o
   2  14   8      200.70      214.04      3.62 o
   3  14   8      105.60      104.80      2.90 o
   4  14   8      118.10      120.05      3.24 o
   5  14   8        0.36       -0.35      1.99 o
   6  14   8       22.66       20.05      2.46 o
   7  14   8        8.14        4.40      3.58 o
   8  14   8       60.54       71.64      4.72 o
   9  14   8       90.84       88.55      4.88 o
  10  14   8        8.31       -4.19      4.61 o
  11  14   8        3.97       -0.52      4.91 o
  12  14   8        6.22       10.04      7.18 o
  13  14   8        7.08       -3.06      7.09 o
 -13  15   8        0.60       -0.13      5.73 o
 -12  15   8        0.17       -7.64      5.10 o
 -11  15   8       31.90       23.19      8.58 o
 -10  15   8        0.52       -4.40      3.33 o
  -9  15   8       79.79       77.71      4.35 o
  -8  15   8      206.42      206.60      5.70 o
  -7  15   8      127.18      127.04      4.38 o
  -6  15   8      214.11      207.43     14.38 o
  -5  15   8        3.21        2.11      4.68 o
  -4  15   8      114.64      111.93      6.69 o
  -3  15   8      156.40      154.98      5.97 o
  -2  15   8       83.63       82.76      3.97 o
  -1  15   8      181.60      195.08      7.69 o
   0  15   8        3.22       -1.92      1.45 o
   1  15   8        8.21        3.20      1.72 o
   2  15   8       53.16       50.62      2.26 o
   3  15   8      120.20      136.30      3.38 o
   4  15   8      226.97      237.15      4.19 o
   5  15   8      252.07      254.99      4.71 o
   6  15   8        0.40       -1.64      2.42 o
   7  15   8      498.23      509.77      9.39 o
   8  15   8       44.52       54.23      5.01 o
   9  15   8       36.30       27.15      4.22 o
  10  15   8        4.27       -1.27      4.56 o
  11  15   8      150.18      150.18      9.94 o
  12  15   8       72.67       92.74     20.26 o
 -12  16   8       15.76       20.04      5.83 o
 -11  16   8       46.38       34.04      4.48 o
 -10  16   8        1.79       -1.37      3.48 o
  -9  16   8      136.72      127.92     12.91 o
  -8  16   8       24.25       32.24      3.63 o
  -7  16   8        0.43        2.43      2.37 o
  -6  16   8        0.06       -4.93      6.90 o
  -5  16   8        5.75        4.42      5.04 o
  -4  16   8        5.13        6.49      4.75 o
  -3  16   8      451.70      458.46     15.70 o
  -2  16   8       11.53       19.19      4.70 o
  -1  16   8        3.41       -0.55      2.96 o
   0  16   8        0.55       -1.88      2.03 o
   1  16   8        0.39        2.44      1.88 o
   2  16   8       79.78       66.98      2.58 o
   3  16   8      272.84      274.17      4.56 o
   4  16   8       26.29       25.27      2.42 o
   5  16   8       64.22       61.05      3.20 o
   6  16   8        2.78       -0.15      2.64 o
   7  16   8        7.79        5.33      5.68 o
   8  16   8        0.68        9.76      4.93 o
   9  16   8       23.18       12.42      4.35 o
  10  16   8        0.07       10.68      5.78 o
  11  16   8       43.24       43.15      7.86 o
 -11  17   8        0.68       -5.76      3.84 o
 -10  17   8        0.44       -4.41      3.37 o
  -9  17   8       19.42       19.06      3.45 o
  -8  17   8        0.01       -1.27      2.81 o
  -7  17   8        0.00       -1.28      2.95 o
  -6  17   8        4.31       -0.74      7.73 o
  -5  17   8        1.62       -6.25      7.89 o
  -4  17   8      135.23      143.96     13.03 o
  -3  17   8       99.32       95.32      6.62 o
  -2  17   8       28.86       21.01      3.78 o
  -1  17   8       99.65       83.45      3.28 o
   0  17   8       20.69       16.22      2.05 o
   1  17   8       35.56       33.43      2.43 o
   2  17   8       35.93       37.00      2.64 o
   3  17   8        4.21       -1.82      2.81 o
   4  17   8      215.23      224.41      4.53 o
   5  17   8       81.67       72.81      3.67 o
   6  17   8       17.81       15.40      3.27 o
   7  17   8        7.90        5.38      4.77 o
   8  17   8        1.62        0.19      4.90 o
   9  17   8        7.23        0.35      7.51 o
  10  17   8       33.10       15.82      6.64 o
 -10  18   8       93.44      103.89      5.15 o
  -9  18   8        1.45       -3.80      3.28 o
  -8  18   8       19.26       20.26      3.12 o
  -7  18   8       26.07       21.35      2.75 o
  -6  18   8       29.03       32.30      9.29 o
  -5  18   8        8.68       11.34      8.05 o
  -4  18   8       15.66       12.61      5.46 o
  -3  18   8        0.04       -6.59      4.50 o
  -2  18   8        1.08        0.05      4.55 o
  -1  18   8       10.18        7.18      2.35 o
   0  18   8       67.46       68.96      3.77 o
   1  18   8        6.55        3.84      2.21 o
   2  18   8      105.72      115.65      3.76 o
   3  18   8       23.16       30.26      2.78 o
   4  18   8       18.78       25.21      2.71 o
   5  18   8      106.20      118.57      5.11 o
   6  18   8       29.03       27.36      4.21 o
   7  18   8        0.07       -0.83      6.87 o
   8  18   8       13.02       15.08      7.72 o
   9  18   8        0.24       -9.09      7.52 o
  -9  19   8        1.18        4.21      3.32 o
  -8  19   8        6.59        5.24      2.96 o
  -7  19   8       12.99       14.84      3.46 o
  -6  19   8       11.42       12.57      9.20 o
  -5  19   8       21.84        3.70      8.14 o
  -4  19   8       21.30       15.78      7.73 o
  -3  19   8       40.18       40.12      6.03 o
  -2  19   8       57.75       70.31     10.72 o
  -1  19   8        0.00        0.92      2.00 o
   0  19   8       40.65       44.24      3.15 o
   1  19   8        4.43        5.72      2.32 o
   2  19   8       29.05       36.03      3.09 o
   3  19   8       22.71       23.47      3.03 o
   4  19   8        0.76       -1.11      2.78 o
   5  19   8       13.32       15.50      4.03 o
   6  19   8        1.09        1.13      4.88 o
   7  19   8      122.47      127.05     12.49 o
   8  19   8       18.67       11.83      9.94 o
  -7  20   8       32.18       35.91      2.99 o
  -6  20   8        2.38       11.01      9.45 o
  -5  20   8        9.44        9.04      8.71 o
  -4  20   8       49.90       45.36      9.37 o
  -3  20   8      134.44      128.75      7.76 o
  -2  20   8        1.21       -6.21      4.75 o
  -1  20   8      117.62      108.97      5.40 o
   0  20   8       10.68       12.01      4.11 o
   1  20   8       27.47       31.93      3.31 o
   2  20   8      112.20      114.89      4.34 o
   3  20   8       64.07       56.92      3.64 o
   4  20   8      114.91       99.09      6.39 o
   5  20   8      180.85      207.41     18.29 o
   6  20   8        0.11        5.42      6.57 o
  -5  21   8       23.33       26.22      9.62 o
  -4  21   8       12.18       15.12      8.79 o
  -2  21   8       97.20       94.59      9.53 o
  -1  21   8       20.48       18.54      2.72 o
   0  21   8        6.12        8.10      2.87 o
   1  21   8       51.56       56.41      5.00 o
   2  21   8        5.99        4.58      3.25 o
   3  21   8      107.21      117.53      5.27 o
   4  21   8        4.19        4.95      4.56 o
 -18   1   9        4.23        8.21      9.09 o
 -17   1   9        1.80      -11.20      7.47 o
 -16   1   9        6.16      -11.02      7.35 o
 -15   1   9       11.02       27.03      9.41 o
 -14   1   9       15.70       12.54      5.42 o
 -13   1   9       16.65       12.33      5.13 o
 -12   1   9      117.53      115.14      5.63 o
 -11   1   9      248.94      248.23      6.56 o
 -10   1   9        6.40        3.19      3.27 o
  -9   1   9       33.31       32.36      3.63 o
  -8   1   9        1.93       -0.88      1.88 o
  -7   1   9      924.40      916.22      9.35 o
  -6   1   9       13.27       12.78      1.91 o
  -5   1   9      928.13      972.68      9.18 o
  -4   1   9     1015.24     1192.17     10.53 o
  -3   1   9     1275.16     1375.06     11.65 o
  -2   1   9     3160.52     3392.61     25.42 o
  -1   1   9     1437.96     1560.54     14.33 o
   0   1   9      369.72      380.59      5.18 o
   1   1   9      124.68      135.35      3.12 o
   2   1   9        3.00        4.83      1.20 o
   3   1   9      439.66      491.93      5.25 o
   4   1   9       24.13       24.95      1.61 o
   5   1   9        1.28       -0.37      1.45 o
   6   1   9      239.68      231.92      3.74 o
   7   1   9       61.90       84.27      2.85 o
   8   1   9        8.49        8.43      2.20 o
   9   1   9       60.34       45.31      2.89 o
  10   1   9       20.44       20.93      3.24 o
  11   1   9       63.69       52.61      4.41 o
  12   1   9       18.54       15.58      4.41 o
  13   1   9       20.32       17.25      4.68 o
  14   1   9       90.19       99.54      7.87 o
  15   1   9        0.11       -1.60      7.27 o
  16   1   9       28.91       22.59      8.73 o
  17   1   9        2.85        8.32      8.71 o
 -18   2   9        2.33       -3.57      8.72 o
 -17   2   9       32.12       22.50      8.91 o
 -16   2   9      241.66      239.25     13.30 o
 -15   2   9       96.90       85.14     12.24 o
 -14   2   9       89.49       84.10      7.16 o
 -13   2   9      131.32      113.16      7.17 o
 -12   2   9        8.72       16.19      4.75 o
 -11   2   9       90.41       86.49      5.18 o
 -10   2   9       53.68       65.82      3.86 o
  -9   2   9     1236.14     1172.72     15.01 o
  -8   2   9      933.29      989.62     10.07 o
  -7   2   9      403.02      409.13      5.19 o
  -6   2   9      107.60      106.55      3.14 o
  -5   2   9     2556.95     2621.79     20.55 o
  -4   2   9     1656.94     1762.10     14.45 o
  -3   2   9      524.64      661.93      6.69 o
  -2   2   9      635.78      678.04      6.70 o
  -1   2   9     1306.10     1528.45     12.52 o
   0   2   9      147.33      178.53      2.98 o
   1   2   9      437.76      440.02      4.89 o
   2   2   9      427.05      495.78      4.73 o
   3   2   9      290.41      324.99      3.80 o
   4   2   9     1906.81     1916.72     12.68 o
   5   2   9       49.21       36.25      1.71 o
   6   2   9      604.95      608.93      6.27 o
   7   2   9      415.94      340.74      5.81 o
   8   2   9       37.71       49.15      2.74 o
   9   2   9        0.09       -3.19      2.31 o
  10   2   9       70.56       54.36      3.66 o
  11   2   9       42.18       40.39      4.09 o
  12   2   9        3.21        2.65      4.03 o
  13   2   9        4.67        8.61      5.47 o
  14   2   9       93.99      102.94      7.82 o
  15   2   9      185.48      227.58     10.71 o
  16   2   9        8.18       29.89      8.74 o
  17   2   9      114.35      125.49     12.20 o
 -18   3   9        0.01       -1.51     13.11 o
 -17   3   9       17.40        4.11     12.25 o
 -16   3   9        2.64        0.13     13.19 o
 -15   3   9       96.53       84.86      7.59 o
 -14   3   9       13.61       14.98      5.70 o
 -13   3   9        3.25        1.83      4.84 o
 -12   3   9      113.51       99.23      6.71 o
 -11   3   9        0.74       -0.43      3.19 o
 -10   3   9       24.91       29.15      3.65 o
  -9   3   9      123.54      131.28      3.54 o
  -8   3   9      281.22      240.84      4.49 o
  -7   3   9        8.01       11.81      2.53 o
  -6   3   9      408.62      412.45      5.01 o
  -5   3   9      373.58      421.14      5.35 o
  -4   3   9     1238.59     1261.38     10.95 o
  -3   3   9     2579.15     2744.71     20.98 o
  -2   3   9       69.91       80.97      2.65 o
  -1   3   9     2155.37     2297.37     16.36 o
   0   3   9      268.02      336.84      3.70 o
   1   3   9      187.77      268.28      3.42 o
   2   3   9       46.42       48.54      1.56 o
   3   3   9      238.27      214.99      2.68 o
   4   3   9       34.87       19.60      1.27 o
   5   3   9        7.70       12.42      1.34 o
   6   3   9        2.88       -0.04      1.54 o
   7   3   9       13.02       16.38      2.19 o
   8   3   9      641.57      596.21      7.13 o
   9   3   9       96.44       67.44      3.34 o
  10   3   9      140.75      130.73      5.12 o
  11   3   9       91.43       79.66      4.83 o
  12   3   9      152.50      150.36      6.85 o
  13   3   9        1.93       -0.14      5.36 o
  14   3   9       31.69       27.08      6.23 o
  15   3   9        5.87       11.05      6.61 o
  16   3   9       16.70       25.43      8.07 o
  17   3   9       49.69       70.62     10.69 o
 -18   4   9       83.25       89.32     17.05 o
 -17   4   9       31.28       27.42      9.05 o
 -16   4   9       96.58       98.73      8.73 o
 -15   4   9        4.74        8.30      5.97 o
 -14   4   9        0.05       -1.45      5.38 o
 -13   4   9       34.71       45.46      7.44 o
 -12   4   9       21.88       23.46      5.57 o
 -11   4   9      312.41      252.60      7.40 o
 -10   4   9      137.05      115.53      7.47 o
  -9   4   9      368.44      309.02      6.11 o
  -8   4   9      260.59      253.42      4.35 o
  -7   4   9       15.36       14.51      1.86 o
  -6   4   9        3.65        0.93      1.52 o
  -5   4   9      641.76      568.33      5.92 o
  -4   4   9      131.68      171.43      3.31 o
  -3   4   9        3.90        4.91      1.25 o
  -2   4   9      554.93      606.71      6.13 o
  -1   4   9      950.36     1090.73      7.66 o
   0   4   9      690.32      725.46      6.48 o
   1   4   9     1124.10     1232.77      8.18 o
   2   4   9       30.05       34.56      1.35 o
   3   4   9       89.85      152.94      2.26 o
   4   4   9        9.14       13.87      1.33 o
   5   4   9        0.59       -0.46      1.18 o
   6   4   9      231.79      224.34      3.60 o
   7   4   9        0.73        9.71      2.11 o
   8   4   9        0.05        0.19      2.10 o
   9   4   9      166.87      137.20      4.64 o
  10   4   9        3.53        4.64      3.36 o
  11   4   9        0.18        1.12      4.05 o
  12   4   9        0.20       -2.98      4.91 o
  13   4   9      380.36      434.83     12.61 o
  14   4   9       48.68       45.67      6.85 o
  15   4   9      105.69      105.18      8.75 o
  16   4   9       10.97       15.41      8.75 o
  17   4   9       48.39       34.76     13.89 o
 -18   5   9        1.60       -0.62      8.89 o
 -17   5   9       26.04       20.13      7.18 o
 -16   5   9       79.19       76.31      7.97 o
 -15   5   9       76.52       84.15      7.53 o
 -14   5   9       38.56       20.65      5.81 o
 -13   5   9      275.89      253.22      9.77 o
 -12   5   9       17.98       15.90      6.46 o
 -11   5   9      106.72       91.52      5.12 o
 -10   5   9       30.32       21.56      3.77 o
  -9   5   9      130.94      146.67      4.04 o
  -8   5   9      204.53      155.06      3.60 o
  -7   5   9      618.88      563.02      6.30 o
  -6   5   9       11.70       14.98      1.76 o
  -5   5   9      690.10      739.54      6.52 o
  -4   5   9       22.83       13.29      1.43 o
  -3   5   9      432.58      473.81      4.66 o
  -2   5   9      590.08      629.90      5.39 o
  -1   5   9     1288.40     1388.37     11.09 o
   0   5   9       86.26      117.83      2.35 o
   1   5   9       94.28       80.30      1.88 o
   2   5   9       97.95      137.26      2.16 o
   3   5   9      632.66      612.81      4.51 o
   4   5   9     1800.25     1774.08     10.68 o
   5   5   9     2614.27     2479.24     14.92 o
   6   5   9      384.86      323.84      5.62 o
   7   5   9      110.49       91.33      2.99 o
   8   5   9      132.67      110.25      4.11 o
   9   5   9        9.05       16.05      3.38 o
  10   5   9       12.14        6.03      6.06 o
  11   5   9       21.16       14.98      4.24 o
  12   5   9        4.15       -0.09      5.53 o
  13   5   9       44.78       44.09      6.73 o
  14   5   9       17.91       17.74      6.30 o
  15   5   9       14.75       16.27      8.19 o
  16   5   9        6.80        4.05      8.57 o
 -17   6   9      122.13      124.68     12.76 o
 -16   6   9       15.08       12.08      6.53 o
 -15   6   9        4.06       -0.83      6.02 o
 -14   6   9       25.34       33.74      6.42 o
 -13   6   9        2.68       -2.04      5.95 o
 -12   6   9       94.14       91.75      6.49 o
 -11   6   9      621.73      569.61     10.73 o
 -10   6   9      106.36       95.48      6.45 o
  -9   6   9        2.82       -0.66      2.12 o
  -8   6   9        3.10        3.46      1.83 o
  -7   6   9      318.46      273.19      4.77 o
  -6   6   9      980.44      926.03      8.46 o
  -5   6   9      383.49      417.75      5.33 o
  -4   6   9     2133.45     2237.30     15.31 o
  -3   6   9      394.98      432.86      4.41 o
  -2   6   9      181.46      196.33      3.04 o
  -1   6   9      848.48      878.08      6.39 o
   0   6   9      117.19      109.10      2.01 o
   1   6   9       86.89      122.49      2.51 o
   2   6   9      177.66      160.27      2.29 o
   3   6   9     1415.67     1438.47      8.44 o
   4   6   9      517.88      567.45      4.45 o
   5   6   9        2.19        8.31      1.44 o
   6   6   9     1102.94      982.25      8.19 o
   7   6   9       11.84        9.91      2.26 o
   8   6   9       12.07        9.92      3.03 o
   9   6   9       60.06       59.26      4.07 o
  10   6   9        3.38       -4.55      3.16 o
  11   6   9       92.64       87.18      5.62 o
  12   6   9        6.70        7.11      4.65 o
  13   6   9      384.64      416.71     15.36 o
  14   6   9      161.74      175.79     11.59 o
  15   6   9        9.12        3.40     10.40 o
  16   6   9        1.10       -7.87     19.60 o
 -17   7   9        0.55       -0.41     12.00 o
 -16   7   9        1.39       -8.75     12.37 o
 -15   7   9       13.42        4.52      7.59 o
 -14   7   9       13.29        5.56      5.71 o
 -13   7   9        3.13       -0.89      5.06 o
 -12   7   9        9.59       -4.15      4.51 o
 -11   7   9        1.13       -1.71      3.64 o
 -10   7   9       67.65       62.79      4.14 o
  -9   7   9      127.43      141.69      4.07 o
  -8   7   9      313.58      239.38      4.27 o
  -7   7   9       62.19       83.22      2.66 o
  -6   7   9      331.80      386.21      6.23 o
  -5   7   9      240.84      234.26      3.59 o
  -4   7   9        8.92        1.46      1.15 o
  -3   7   9      426.19      418.24      3.95 o
  -2   7   9      144.16      156.35      3.00 o
  -1   7   9      146.82      174.90      2.78 o
   0   7   9       57.26       65.91      1.77 o
   1   7   9      564.32      614.31      4.72 o
   2   7   9       21.77       24.34      1.20 o
   3   7   9      609.79      713.07      6.96 o
   4   7   9       11.87       13.44      1.34 o
   5   7   9       15.73       16.97      1.83 o
   6   7   9     2211.30     2130.03     16.97 o
   7   7   9       25.22       34.93      2.64 o
   8   7   9       83.44       87.59      3.88 o
   9   7   9       10.14        3.14      3.10 o
  10   7   9       89.13       72.46      5.05 o
  11   7   9        3.84       13.00      5.25 o
  12   7   9        2.73        2.94      5.74 o
  13   7   9       79.52       80.76      9.01 o
  14   7   9       10.92       11.95     11.79 o
  15   7   9       32.15       27.22      8.93 o
  16   7   9        8.67       17.02      9.09 o
 -17   8   9       32.91       48.02      9.47 o
 -16   8   9       76.17       73.95      9.44 o
 -15   8   9      119.23      125.02      9.96 o
 -14   8   9       36.58       37.18      8.10 o
 -13   8   9        4.29       -7.25      6.18 o
 -12   8   9       60.01       88.64      7.62 o
 -11   8   9       60.90       58.29      4.44 o
 -10   8   9        0.24       -0.75      2.73 o
  -9   8   9        9.32        1.70      2.48 o
  -8   8   9        2.59       -0.26      2.25 o
  -7   8   9      828.64      745.07      7.52 o
  -6   8   9      227.63      168.98      3.53 o
  -5   8   9       63.38       57.01      2.91 o
  -4   8   9      250.69      246.33      3.43 o
  -3   8   9       84.18       96.97      2.50 o
  -2   8   9       36.45       44.55      1.64 o
  -1   8   9      373.52      344.08      3.79 o
   0   8   9       41.50       37.80      1.60 o
   1   8   9     1100.81     1042.89      8.27 o
   2   8   9      370.94      372.09      3.96 o
   3   8   9      397.78      391.44      4.31 o
   4   8   9      158.79      123.20      2.83 o
   5   8   9      682.68      540.59      5.56 o
   6   8   9        2.26        0.31      2.01 o
   7   8   9        0.51        1.90      2.39 o
   8   8   9       10.55        6.29      3.01 o
   9   8   9      207.95      192.36      6.16 o
  10   8   9       56.71       68.32     11.80 o
  11   8   9      284.01      254.48     10.03 o
  12   8   9       30.39       25.82      6.39 o
  13   8   9      113.28      110.44     12.16 o
  14   8   9        8.87       20.12      7.95 o
  15   8   9       34.84       22.80      8.70 o
  16   8   9       21.69       32.22      9.68 o
 -16   9   9        2.19       -6.23      7.97 o
 -15   9   9       80.10       81.43      9.65 o
 -14   9   9        5.11       -1.26      7.00 o
 -13   9   9        2.35       -3.30      6.86 o
 -12   9   9       47.80       47.05      6.97 o
 -11   9   9      151.99      144.00      8.91 o
 -10   9   9       11.01        5.58      2.96 o
  -9   9   9      353.02      344.67      6.27 o
  -8   9   9      509.11      444.54      7.80 o
  -7   9   9      211.08      197.05      4.95 o
  -6   9   9     2175.27     2052.23     22.35 o
  -5   9   9       11.68        5.13      1.60 o
  -4   9   9      323.87      344.16      4.05 o
  -3   9   9      104.03      131.88      2.67 o
  -2   9   9      142.53      148.31      2.61 o
  -1   9   9       32.66       19.64      1.47 o
   0   9   9        0.00        1.29      1.32 o
   1   9   9       94.63      107.16      2.60 o
   2   9   9      480.50      450.13      4.93 o
   3   9   9     1003.22      915.28      7.42 o
   4   9   9        6.24       -0.57      1.51 o
   5   9   9        4.24       -0.06      1.59 o
   6   9   9       13.58       14.78      2.24 o
   7   9   9        0.11       -2.31      2.76 o
   8   9   9      634.70      615.14      8.67 o
   9   9   9       32.12       21.68      4.35 o
  10   9   9       30.35       40.31      7.76 o
  11   9   9      332.43      340.04     11.13 o
  12   9   9       10.64        5.30      5.87 o
  13   9   9       50.93       64.80     12.41 o
  14   9   9        3.89        1.07     12.20 o
  15   9   9       15.22       18.70      8.43 o
 -16  10   9       40.77       58.70      9.40 o
 -15  10   9      103.75      124.45     10.50 o
 -14  10   9        0.02       -9.90      6.60 o
 -13  10   9      793.03      798.54     19.90 o
 -12  10   9      106.50      106.55      8.17 o
 -11  10   9       14.36       13.34      4.08 o
 -10  10   9       16.52       19.47      3.22 o
  -9  10   9        1.31        1.87      2.59 o
  -8  10   9       24.69       19.98      2.72 o
  -7  10   9      265.40      287.46      5.17 o
  -6  10   9       11.63        8.62      2.00 o
  -5  10   9      941.55      883.44      8.53 o
  -4  10   9      456.06      403.65      5.26 o
  -3  10   9      201.98      194.85      5.87 o
  -2  10   9      619.52      684.11      5.97 o
  -1  10   9      114.73      124.93      2.51 o
   0  10   9        2.76        4.76      1.41 o
   1  10   9     1303.62     1294.49      9.92 o
   2  10   9        4.86        8.61      1.60 o
   3  10   9       15.87       18.16      1.83 o
   4  10   9        2.88        3.65      1.79 o
   5  10   9       86.90       65.25      2.60 o
   6  10   9        2.87        3.49      2.37 o
   7  10   9      289.64      253.66      7.50 o
   8  10   9       71.06       61.30      4.06 o
   9  10   9        4.83       10.73      5.53 o
  10  10   9       36.60       42.20      5.91 o
  11  10   9       86.58       90.29      7.27 o
  12  10   9        8.42       15.20      6.37 o
  13  10   9       27.59       19.15      8.06 o
  14  10   9       22.16       22.43      8.42 o
  15  10   9        0.14        5.41      8.20 o
 -16  11   9        2.18       -2.88     10.11 o
 -15  11   9       28.11       25.72      8.30 o
 -14  11   9        1.14        0.21      7.28 o
 -13  11   9       77.40       74.84      8.43 o
 -12  11   9       10.25       17.25      7.38 o
 -11  11   9        8.88       14.94      4.18 o
 -10  11   9       28.85       28.18      3.34 o
  -9  11   9      273.25      285.60      6.32 o
  -8  11   9        0.25       -2.06      2.37 o
  -7  11   9       23.56       16.16      3.33 o
  -6  11   9       41.58       36.82      2.54 o
  -5  11   9       61.00       61.13      3.22 o
  -4  11   9       23.73       15.43      2.06 o
  -3  11   9        8.88       11.50      1.32 o
  -2  11   9        0.01       -1.14      1.23 o
  -1  11   9      940.27      897.78      7.38 o
   0  11   9      591.83      553.66      5.38 o
   1  11   9        5.70        6.66      1.53 o
   2  11   9       53.52       44.19      2.07 o
   3  11   9        3.51        2.39      1.81 o
   4  11   9      227.60      249.66      4.12 o
   5  11   9       44.57       36.09      2.35 o
   6  11   9       96.51       87.95      3.24 o
   7  11   9       35.61       31.66      4.19 o
   8  11   9      123.89      133.96      5.18 o
   9  11   9      259.09      239.34     12.46 o
  10  11   9      308.33      322.33     10.97 o
  11  11   9       77.99       74.31      7.20 o
  12  11   9       56.10       51.42      7.11 o
  13  11   9        0.65        7.85      7.50 o
  14  11   9        8.12       -4.34     10.27 o
 -15  12   9       48.11       60.16      9.15 o
 -14  12   9      163.85      191.39     11.35 o
 -13  12   9       43.03       33.87      7.36 o
 -12  12   9       59.23       51.56      5.35 o
 -11  12   9       61.58       57.57      5.13 o
 -10  12   9       16.32        7.51      3.19 o
  -9  12   9        0.13       -1.55      2.59 o
  -8  12   9      163.31      145.67      4.60 o
  -7  12   9        6.21        6.37      3.02 o
  -6  12   9       32.00       38.10      2.46 o
  -5  12   9      303.13      298.59      4.33 o
  -4  12   9      209.80      199.83      3.78 o
  -3  12   9       13.85        9.55      1.87 o
  -2  12   9       80.05       73.78      2.33 o
  -1  12   9       20.38       20.78      1.54 o
   0  12   9      878.90      863.35      7.35 o
   1  12   9      229.26      182.25      3.75 o
   2  12   9      218.00      194.04      3.52 o
   3  12   9      719.60      634.94      6.45 o
   4  12   9        1.66        0.03      1.82 o
   5  12   9      257.66      250.56      4.37 o
   6  12   9      470.86      451.85      6.43 o
   7  12   9        4.91       11.53      3.76 o
   8  12   9        9.09        4.41      3.25 o
   9  12   9       82.95       92.73      6.07 o
  10  12   9       56.01       53.08      6.31 o
  11  12   9       10.96       -4.13      5.73 o
  12  12   9       21.12        8.61      6.18 o
  13  12   9        0.09       -4.58     13.81 o
  14  12   9       26.81       33.43     18.24 o
 -14  13   9        0.05        1.75      8.09 o
 -13  13   9        1.95       -6.41      6.54 o
 -12  13   9        2.76       -3.03      4.41 o
 -11  13   9      256.99      235.08     12.89 o
 -10  13   9      230.80      223.86      6.18 o
  -9  13   9       44.35       43.00      3.46 o
  -8  13   9       51.20       51.52      3.22 o
  -7  13   9        2.47        3.29      2.26 o
  -6  13   9       40.90       35.50      5.53 o
  -5  13   9       33.55       25.50      3.89 o
  -4  13   9       29.18       28.99      2.63 o
  -3  13   9       88.20       85.75      3.31 o
  -2  13   9        3.44       -0.09      1.51 o
  -1  13   9     1353.75     1296.44      9.93 o
   0  13   9      181.53      176.29      4.33 o
   1  13   9      742.96      700.21      7.07 o
   2  13   9        1.50        3.83      1.73 o
   3  13   9      182.78      168.37      3.56 o
   4  13   9       41.81       45.07      2.69 o
   5  13   9       73.90       66.08      2.80 o
   6  13   9       53.16       47.56      2.98 o
   7  13   9        9.22        8.65      3.90 o
   8  13   9       61.81       52.43      4.20 o
   9  13   9       76.51       83.13      6.72 o
  10  13   9      149.48      129.58      7.81 o
  11  13   9       19.37       28.95     11.74 o
  12  13   9        2.45        1.38      6.91 o
  13  13   9        6.81        0.12      9.86 o
 -14  14   9        9.99        4.37      7.25 o
 -13  14   9       16.72       18.80     13.77 o
 -12  14   9       24.94       17.78      4.84 o
 -11  14   9        1.41       -2.42      4.03 o
 -10  14   9       22.62       18.01      3.33 o
  -9  14   9      330.75      339.16      6.84 o
  -8  14   9       14.47        9.53      3.25 o
  -7  14   9       16.90       17.18      2.87 o
  -6  14   9       45.41       40.99      3.64 o
  -5  14   9       46.14       44.48      3.11 o
  -4  14   9      437.31      454.51      8.94 o
  -3  14   9        6.72       -0.16      2.53 o
  -2  14   9       46.48       50.24      2.81 o
  -1  14   9      112.28      118.10      3.42 o
   0  14   9      452.83      455.11      5.59 o
   1  14   9      962.72      890.84      7.87 o
   2  14   9        1.32        2.83      1.76 o
   3  14   9       34.06       39.31      2.36 o
   4  14   9        5.07        4.10      2.01 o
   5  14   9      110.07      120.99      3.44 o
   6  14   9      142.40      150.95      4.84 o
   7  14   9        1.64       -0.15      3.87 o
   8  14   9      145.63      144.70      6.58 o
   9  14   9       75.00       72.80      6.53 o
  10  14   9       41.64       48.76      6.51 o
  11  14   9        5.39        5.50      5.90 o
  12  14   9        4.84       13.07      7.07 o
  13  14   9      103.55      113.80     10.28 o
 -13  15   9        6.28       -1.89     12.08 o
 -12  15   9        6.87        1.80      5.41 o
 -11  15   9        4.06       -2.03      3.69 o
 -10  15   9       12.32        1.26      4.16 o
  -9  15   9      140.29      138.01      5.67 o
  -8  15   9       45.99       37.64      3.56 o
  -7  15   9      303.86      301.35     14.78 o
  -6  15   9        3.15        2.40      3.31 o
  -5  15   9        8.66        4.37      4.68 o
  -4  15   9        0.04       -6.46      4.31 o
  -3  15   9        8.92        2.43      5.16 o
  -2  15   9       33.22       36.98      3.38 o
  -1  15   9      288.65      287.17      4.17 o
   0  15   9       13.65       13.31      1.77 o
   1  15   9        3.62        6.73      1.81 o
   2  15   9        0.56       -1.29      1.81 o
   3  15   9       37.02       37.81      2.41 o
   4  15   9       88.20       92.60      3.09 o
   5  15   9       68.06       60.72      3.13 o
   6  15   9       20.99       24.32      3.43 o
   7  15   9        4.06       -5.40      4.60 o
   8  15   9       16.28       26.05      5.61 o
   9  15   9      121.15      117.47      7.47 o
  10  15   9        0.51        1.34      5.50 o
  11  15   9        7.02       10.43      6.25 o
  12  15   9        0.18        0.14      6.81 o
 -12  16   9        7.58       -3.81      5.41 o
 -11  16   9       57.67       62.07      6.34 o
 -10  16   9       50.31       55.44      4.83 o
  -9  16   9       24.65       24.81     10.50 o
  -8  16   9       44.05       44.13      4.22 o
  -7  16   9        0.05       -1.69      2.70 o
  -6  16   9        1.22        2.44      2.23 o
  -5  16   9       38.01       32.46      8.63 o
  -4  16   9      651.39      662.90     14.96 o
  -3  16   9       92.01       98.96      6.55 o
  -2  16   9       13.44       11.60      4.60 o
  -1  16   9       15.80       18.43      1.91 o
   0  16   9        0.23       -3.06      2.04 o
   1  16   9       23.44       24.35      2.10 o
   2  16   9        9.65        6.88      2.10 o
   3  16   9        6.64        6.49      2.19 o
   4  16   9      210.99      220.33      6.47 o
   5  16   9        2.14        3.48      2.66 o
   6  16   9      191.14      186.64      9.92 o
   7  16   9      128.95      125.59      6.95 o
   8  16   9        8.76        8.43      5.12 o
   9  16   9       63.08       61.29      6.44 o
  10  16   9       17.00       27.04      6.33 o
  11  16   9        1.12       -6.97      6.58 o
 -11  17   9       19.91       13.28      5.49 o
 -10  17   9       14.53        9.50      3.77 o
  -9  17   9        1.54       -4.81      3.20 o
  -8  17   9      212.44      223.74      7.93 o
  -7  17   9        0.43       -1.39      2.60 o
  -6  17   9       19.03       19.36      2.46 o
  -5  17   9       21.37        7.07      8.22 o
  -4  17   9       59.19       61.31      9.37 o
  -3  17   9       36.74       39.33      6.08 o
  -2  17   9       46.47       45.23      5.15 o
  -1  17   9       44.26       35.64      2.48 o
   0  17   9      210.24      224.38      4.48 o
   1  17   9       48.25       45.61      2.78 o
   2  17   9       52.07       57.35      2.73 o
   3  17   9       43.08       44.00      2.71 o
   4  17   9       21.77       25.31      2.60 o
   5  17   9       24.63       33.17      3.89 o
   6  17   9        9.13       -2.71      3.67 o
   7  17   9      188.05      207.45      9.12 o
   8  17   9       15.28       22.12      5.57 o
   9  17   9       32.36       32.94      6.15 o
  10  17   9      179.20      198.20     11.08 o
 -10  18   9        0.09       -5.27      3.56 o
  -9  18   9       55.26       49.29      4.17 o
  -8  18   9        0.00       -3.68      2.87 o
  -7  18   9       83.99       72.49      3.70 o
  -6  18   9       81.01       80.11      4.79 o
  -5  18   9       10.62        9.62      8.30 o
  -4  18   9        1.94        2.79      7.31 o
  -3  18   9        7.86        7.03      5.08 o
  -2  18   9       95.72       91.71      3.11 o
  -1  18   9        2.03       -0.27      2.11 o
   0  18   9       21.63       28.68      3.29 o
   1  18   9       74.83       79.90      3.26 o
   2  18   9       58.55       61.28      3.26 o
   3  18   9      135.69      151.35      4.56 o
   4  18   9      178.65      199.23      5.32 o
   5  18   9      258.72      264.95      6.53 o
   6  18   9        3.22        6.25      3.92 o
   7  18   9       39.26       62.29      6.14 o
   8  18   9       20.78       33.91      8.43 o
   9  18   9        5.35       -6.74      9.78 o
  -9  19   9       32.87       28.74      3.88 o
  -8  19   9       11.47       10.87      4.12 o
  -7  19   9        0.88       -3.47      2.63 o
  -6  19   9       15.09       17.18      9.29 o
  -5  19   9        0.00        0.33      7.97 o
  -4  19   9        3.28        8.63      7.97 o
  -3  19   9       16.44        0.25      7.56 o
  -2  19   9        0.57        1.56      2.74 o
  -1  19   9       54.18       57.41      3.03 o
   0  19   9       57.93       61.63      3.32 o
   1  19   9        5.57       10.32      2.78 o
   2  19   9        2.76        1.89      2.83 o
   3  19   9       15.00       18.26      3.60 o
   4  19   9       17.54       23.57      4.74 o
   5  19   9        6.62        8.95      4.05 o
   6  19   9       37.98       44.94      6.04 o
   7  19   9       37.56       40.76     10.27 o
   8  19   9        7.05       10.52      9.86 o
  -7  20   9       50.66       41.72      3.40 o
  -6  20   9        3.60       10.35      9.45 o
  -5  20   9      137.39      172.01     14.05 o
  -4  20   9        0.89       12.25      8.30 o
  -3  20   9      127.15      135.19     11.92 o
  -2  20   9        8.48        5.84      2.27 o
  -1  20   9        3.28        4.22      2.40 o
   0  20   9       26.43       23.53      3.14 o
   1  20   9        0.19        0.61      2.97 o
   2  20   9       51.49       53.16      4.03 o
   3  20   9        2.04       -2.23      3.28 o
   4  20   9       65.10       71.58      8.09 o
   5  20   9        4.00        4.34      4.76 o
   6  20   9        0.11        5.34      6.74 o
  -4  21   9      146.87      159.84     13.23 o
  -3  21   9       24.88       10.27      8.79 o
  -2  21   9        0.25        2.41      2.96 o
  -1  21   9       12.88       14.94      2.88 o
   0  21   9      204.65      214.51     11.13 o
   1  21   9       26.12       37.78      3.75 o
   2  21   9        6.39        8.00      3.48 o
   3  21   9        2.08        4.07      6.41 o
 -18   0  10       19.62        6.90     13.07 o
 -17   0  10      116.72      130.01     16.68 o
 -16   0  10       57.71       40.35     12.66 o
 -15   0  10      520.85      517.67     23.91 o
 -14   0  10      708.03      729.20     27.94 o
 -13   0  10      252.62      262.33     17.50 o
 -12   0  10     1125.40     1059.03     22.06 o
 -11   0  10      393.13      357.38     16.40 o
 -10   0  10       44.24       53.16      5.84 o
  -9   0  10      464.95      438.77     12.25 o
  -8   0  10      140.37      119.86      6.74 o
  -7   0  10      869.02      864.67     16.56 o
  -6   0  10       11.44        7.68      2.60 o
  -5   0  10      879.37      888.69     12.49 o
  -4   0  10      506.22      578.06     15.44 o
  -3   0  10     2257.14     2499.75     27.74 o
  -2   0  10     1657.89     1901.73     21.82 o
  -1   0  10     4006.17     4205.29     44.23 o
   0   0  10        7.41        7.12      2.76 o
   1   0  10       12.97       14.62      2.59 o
   2   0  10      407.87      463.11      7.30 o
   3   0  10     5760.90     5497.56     51.46 o
   4   0  10      145.90      145.08      4.70 o
   5   0  10     3104.17     2921.84     26.70 o
   6   0  10      833.81      789.37     11.15 o
   7   0  10      920.35      864.87     12.33 o
   8   0  10        9.30       -1.68      3.13 o
   9   0  10       65.57       56.47      7.00 o
  10   0  10       79.33       86.74      6.42 o
  11   0  10       32.65       10.20      4.86 o
  12   0  10      444.04      445.78     14.85 o
  13   0  10        7.57       -4.42      7.40 o
  14   0  10      432.44      417.47     15.89 o
  15   0  10      108.80      135.03     15.61 o
  16   0  10        7.83       17.01     12.08 o
  17   0  10       21.84       15.04     13.07 o
 -18   1  10        2.40      -12.03      8.02 o
 -17   1  10        7.93        3.36      8.48 o
 -16   1  10        0.20       -5.14      7.67 o
 -15   1  10       11.04       22.84      7.55 o
 -14   1  10       45.08       14.59      6.56 o
 -13   1  10        0.49        5.99      4.96 o
 -12   1  10        0.75       -2.37      4.26 o
 -11   1  10      247.23      217.66      7.29 o
 -10   1  10     1011.52      942.38     13.55 o
  -9   1  10     1288.76     1132.57     14.90 o
  -8   1  10       20.99       18.69      2.60 o
  -7   1  10      297.13      284.25      5.65 o
  -6   1  10      200.34      196.43      3.77 o
  -5   1  10       68.32       56.72      2.43 o
  -4   1  10      791.75      894.72      8.68 o
  -3   1  10     1140.77     1089.82      9.89 o
  -2   1  10     1286.58     1310.69     11.36 o
  -1   1  10     4830.94     5371.37     39.26 o
   0   1  10     1394.94     1467.05     13.79 o
   1   1  10     1189.11     1393.36     11.42 o
   2   1  10       27.13       41.50      1.79 o
   3   1  10       22.07       21.98      1.78 o
   4   1  10      186.07      172.69      3.25 o
   5   1  10      534.93      526.12      5.75 o
   6   1  10      120.30      112.63      2.97 o
   7   1  10        2.08       10.08      2.08 o
   8   1  10       39.17       35.28      2.83 o
   9   1  10        8.20       11.29      2.95 o
  10   1  10        1.07        3.42      3.03 o
  11   1  10       29.17       21.94      3.91 o
  12   1  10       51.63       54.78      6.60 o
  13   1  10       46.31       46.99      5.49 o
  14   1  10      243.20      257.21     16.91 o
  15   1  10      100.56      125.07      8.67 o
  16   1  10       27.15       33.89     14.38 o
 -18   2  10       24.58       28.46     14.59 o
 -17   2  10        1.59      -11.55      7.70 o
 -16   2  10       84.35       92.43      9.98 o
 -15   2  10        0.01       -8.59      6.58 o
 -14   2  10      455.21      458.80     18.49 o
 -13   2  10        0.88        0.68     11.60 o
 -12   2  10      156.72      133.31      7.20 o
 -11   2  10        1.71       -0.31      3.36 o
 -10   2  10       16.02       14.20      3.46 o
  -9   2  10       18.52       19.19      3.52 o
  -8   2  10        2.51       -3.04      2.03 o
  -7   2  10       59.46       71.74      2.97 o
  -6   2  10       11.61       13.98      2.00 o
  -5   2  10       75.44       70.33      2.47 o
  -4   2  10      251.48      283.75      6.38 o
  -3   2  10     1533.97     1712.92     14.17 o
  -2   2  10       24.94       15.73      1.60 o
  -1   2  10      117.49      100.94      2.74 o
   0   2  10     1361.10     1422.52     11.25 o
   1   2  10     3707.11     4010.11     26.36 o
   2   2  10      182.03      188.66      3.07 o
   3   2  10      295.59      234.57      3.53 o
   4   2  10       22.10       25.89      1.59 o
   5   2  10     1879.28     1765.30     13.07 o
   6   2  10      354.29      334.35      4.75 o
   7   2  10       54.64       66.39      2.84 o
   8   2  10      161.09      156.91      4.07 o
   9   2  10        5.35        7.50      2.82 o
  10   2  10        2.60       -1.62      2.92 o
  11   2  10       86.78       80.76      5.11 o
  12   2  10       37.61       33.74      4.51 o
  13   2  10        4.61       -0.47      5.18 o
  14   2  10      199.75      221.02     10.19 o
  15   2  10        1.01       -0.26      7.15 o
  16   2  10        7.40       12.90      9.62 o
 -18   3  10        3.05       -5.53      8.77 o
 -17   3  10       16.10        7.82      8.11 o
 -16   3  10       34.35       27.20     10.93 o
 -15   3  10      199.32      190.88      9.29 o
 -14   3  10       10.22        8.17      5.64 o
 -13   3  10      107.02      111.66      7.37 o
 -12   3  10       76.34       61.48      5.65 o
 -11   3  10      123.39      110.73      5.43 o
 -10   3  10        0.17       -2.93      3.13 o
  -9   3  10       85.95       54.22      3.47 o
  -8   3  10        4.91       -2.73      2.00 o
  -7   3  10      209.34      181.71      4.42 o
  -6   3  10      660.17      660.94      6.86 o
  -5   3  10      363.79      403.79      5.39 o
  -4   3  10      166.59      162.96      3.56 o
  -3   3  10     5343.91     5780.84     42.12 o
  -2   3  10      111.70      132.75      3.05 o
  -1   3  10        9.37        8.02      1.33 o
   0   3  10        2.35        3.23      1.22 o
   1   3  10        0.75       -1.45      1.10 o
   2   3  10      252.59      258.82      3.49 o
   3   3  10      510.32      481.78      4.96 o
   4   3  10      123.83      120.17      2.57 o
   5   3  10      147.62      169.12      3.37 o
   6   3  10      120.95      126.20      3.26 o
   7   3  10     1117.60     1011.72      9.64 o
   8   3  10      365.35      325.16      5.43 o
   9   3  10      456.18      409.18      7.35 o
  10   3  10        8.00        4.11      3.42 o
  11   3  10        0.47        1.27      3.75 o
  12   3  10        4.89        5.33      6.18 o
  13   3  10       83.38       81.10      7.09 o
  14   3  10        9.28        9.68      6.16 o
  15   3  10      119.17      140.51      9.25 o
  16   3  10       17.15       32.49      7.62 o
 -18   4  10        0.10      -14.61      9.74 o
 -17   4  10       33.31       30.87      9.49 o
 -16   4  10        6.72        9.96      6.51 o
 -15   4  10        5.36       -4.36      5.71 o
 -14   4  10       95.49      101.70      7.53 o
 -13   4  10      188.75      167.40      8.23 o
 -12   4  10       45.42       40.03      5.43 o
 -11   4  10      105.10       99.17      6.35 o
 -10   4  10       13.55        6.70      3.43 o
  -9   4  10      216.02      210.14      5.07 o
  -8   4  10       31.39       25.39      3.04 o
  -7   4  10       73.18       86.90      2.76 o
  -6   4  10      850.94      866.21      8.22 o
  -5   4  10      334.24      304.33      4.37 o
  -4   4  10      234.42      265.24      4.23 o
  -3   4  10     1804.53     2051.39     16.42 o
  -2   4  10        3.03        5.81      1.73 o
  -1   4  10       86.88      116.91      2.44 o
   0   4  10      141.66      151.23      3.96 o
   1   4  10        2.26        4.43      1.27 o
   2   4  10       36.51       45.85      1.57 o
   3   4  10      297.78      264.03      3.07 o
   4   4  10      180.89      193.89      3.24 o
   5   4  10     2579.40     2440.41     15.73 o
   6   4  10      498.32      455.05      5.75 o
   7   4  10        1.02        2.89      2.10 o
   8   4  10      425.77      418.48      6.45 o
   9   4  10       54.49       41.84      3.42 o
  10   4  10       96.62       77.21      6.24 o
  11   4  10        2.77       -4.81      4.85 o
  12   4  10       58.02       72.18      9.36 o
  13   4  10       76.46       97.31      7.44 o
  14   4  10        9.83       21.64      6.46 o
  15   4  10       83.86       88.36      8.15 o
  16   4  10        9.46        4.85      8.62 o
 -17   5  10        0.05       -0.11      8.36 o
 -16   5  10       54.73       49.57      7.43 o
 -15   5  10      108.59       86.94      9.97 o
 -14   5  10       54.43       49.36     11.03 o
 -13   5  10      211.24      231.02      9.81 o
 -12   5  10       91.33       71.10      6.45 o
 -11   5  10       65.18       54.95      4.58 o
 -10   5  10        7.78       -0.09      3.22 o
  -9   5  10       94.26       80.94      3.20 o
  -8   5  10        0.65        1.87      1.89 o
  -7   5  10      319.50      339.91      5.29 o
  -6   5  10        3.08       -2.23      1.78 o
  -5   5  10     1258.08     1258.59     10.55 o
  -4   5  10       24.56       38.59      1.79 o
  -3   5  10     3094.29     3162.64     22.13 o
  -2   5  10     1263.16     1405.27     10.19 o
  -1   5  10      633.12      693.24      5.60 o
   0   5  10      156.86      167.81      2.80 o
   1   5  10      968.36      986.82      7.07 o
   2   5  10       11.46       14.07      1.23 o
   3   5  10     2256.33     2089.31     11.67 o
   4   5  10       11.40        9.65      1.43 o
   5   5  10       65.49       64.07      2.44 o
   6   5  10      146.71      143.17      3.55 o
   7   5  10     3439.03     3077.67     23.91 o
   8   5  10      345.35      310.60      5.67 o
   9   5  10      702.70      600.75     10.99 o
  10   5  10       16.66       18.09      6.22 o
  11   5  10        4.08        2.03      4.14 o
  12   5  10        9.08       10.88      4.80 o
  13   5  10        0.81        0.06      5.58 o
  14   5  10        5.82       -1.39      7.60 o
  15   5  10       31.62       13.27      8.48 o
  16   5  10       82.77       91.65     12.00 o
 -17   6  10       13.48        8.54      7.16 o
 -16   6  10       38.27       33.96      7.23 o
 -15   6  10       10.09        7.57      6.22 o
 -14   6  10       35.01       26.86     10.77 o
 -13   6  10        3.88       -2.41      5.20 o
 -12   6  10      108.03       99.39      6.51 o
 -11   6  10        0.34        2.81      4.43 o
 -10   6  10      122.57      127.24      5.31 o
  -9   6  10       85.22       67.06      2.94 o
  -8   6  10       96.78       80.68      2.86 o
  -7   6  10       12.17       10.26      1.86 o
  -6   6  10      720.46      712.10      7.80 o
  -5   6  10       42.93       32.10      2.13 o
  -4   6  10        0.91        1.55      1.56 o
  -3   6  10       26.35       27.40      1.52 o
  -2   6  10     1870.43     1878.54     11.79 o
  -1   6  10       51.57       44.99      2.35 o
   0   6  10       25.43       30.49      1.39 o
   1   6  10      306.90      289.27      3.29 o
   2   6  10      601.85      593.52      4.65 o
   3   6  10      114.22       90.47      1.92 o
   4   6  10       17.74       16.34      1.41 o
   5   6  10      363.12      361.06      4.49 o
   6   6  10      540.91      490.12      5.92 o
   7   6  10        0.08       -0.60      2.20 o
   8   6  10      454.87      421.90      9.03 o
   9   6  10      313.30      283.01      7.96 o
  10   6  10      323.68      328.29      8.77 o
  11   6  10       72.10       79.10      5.73 o
  12   6  10      163.73      152.64      8.53 o
  13   6  10       69.21       67.07      9.05 o
  14   6  10       72.24       68.25     17.83 o
  15   6  10       47.70       43.34     11.46 o
  16   6  10       36.92       30.24     24.00 o
 -17   7  10       61.22       54.08     10.17 o
 -16   7  10        0.63        0.45     16.23 o
 -15   7  10        6.68       -0.07      6.10 o
 -14   7  10       38.74       35.56      6.38 o
 -13   7  10       22.95        7.44      5.21 o
 -12   7  10       11.90        5.47      5.04 o
 -11   7  10        0.43        2.78      4.28 o
 -10   7  10      276.43      265.01      7.09 o
  -9   7  10       31.10       19.98      2.83 o
  -8   7  10      267.46      234.42      4.40 o
  -7   7  10        9.26        2.92      1.83 o
  -6   7  10        1.94        3.10      1.63 o
  -5   7  10      365.90      362.69      4.61 o
  -4   7  10        5.04        6.53      1.62 o
  -3   7  10     1546.90     1483.01     11.79 o
  -2   7  10       52.77       74.32      2.20 o
  -1   7  10      808.19      908.49      6.92 o
   0   7  10      162.20      169.78      2.59 o
   1   7  10      545.52      467.23      4.29 o
   2   7  10        0.08       -0.51      1.12 o
   3   7  10      187.64      158.75      2.47 o
   4   7  10       57.86       44.90      1.64 o
   5   7  10      965.68      830.59      7.86 o
   6   7  10       23.73       25.00      2.95 o
   7   7  10      527.93      448.17      7.84 o
   8   7  10        0.53        0.65      3.06 o
   9   7  10      235.37      228.93      7.44 o
  10   7  10       10.05        3.18      4.13 o
  11   7  10        1.52        3.11      5.42 o
  12   7  10      123.87      139.59      8.47 o
  13   7  10        6.06        2.06      6.22 o
  14   7  10      169.18      213.74     12.61 o
  15   7  10        8.54       17.19      8.77 o
  16   7  10       34.45       33.14     15.00 o
 -17   8  10       21.94       22.37      8.94 o
 -16   8  10       27.53       35.41      9.01 o
 -15   8  10        0.08      -11.14     15.70 o
 -14   8  10        4.72        2.33      7.38 o
 -13   8  10      131.40      119.44      7.78 o
 -12   8  10        5.18        4.54      4.79 o
 -11   8  10      255.02      245.77      7.31 o
 -10   8  10      334.13      313.93      7.51 o
  -9   8  10       33.15       35.18      3.06 o
  -8   8  10      266.81      250.19      5.08 o
  -7   8  10      261.85      265.85      4.86 o
  -6   8  10     1689.10     1563.07     13.88 o
  -5   8  10      628.25      565.01      5.94 o
  -4   8  10      325.71      339.09      6.30 o
  -3   8  10      171.00      166.98      3.05 o
  -2   8  10      660.13      637.44      6.45 o
  -1   8  10     2268.46     2206.56     16.59 o
   0   8  10       31.19       38.42      1.74 o
   1   8  10      711.89      653.93      5.39 o
   2   8  10       67.86       60.63      2.08 o
   3   8  10      129.85      157.06      3.36 o
   4   8  10        2.49        0.77      1.57 o
   5   8  10      171.08      173.89      3.66 o
   6   8  10      181.79      169.51      4.86 o
   7   8  10       46.50       44.20      3.66 o
   8   8  10       81.84       77.18      4.35 o
   9   8  10      236.50      242.83      7.86 o
  10   8  10       30.69       46.01      6.12 o
  11   8  10      112.38      115.80      7.63 o
  12   8  10      411.27      414.95     12.92 o
  13   8  10       16.51       15.94      7.73 o
  14   8  10        1.70       -2.73      7.36 o
  15   8  10       66.04       77.05     10.40 o
 -16   9  10        2.23        6.42      8.27 o
 -15   9  10        7.09        8.63      7.68 o
 -14   9  10        5.90       -4.79      6.99 o
 -13   9  10       53.59       45.20      7.79 o
 -12   9  10       33.94       40.57     12.57 o
 -11   9  10        2.60        0.48      3.89 o
 -10   9  10      163.57      158.09      8.08 o
  -9   9  10      423.06      404.01      6.97 o
  -8   9  10      206.63      188.67      6.18 o
  -7   9  10       28.64       17.83      2.30 o
  -6   9  10     1285.23     1281.26     11.96 o
  -5   9  10       37.86       38.17      2.20 o
  -4   9  10       27.44       27.38      1.85 o
  -3   9  10       10.73        7.72      1.68 o
  -2   9  10      823.05      841.52      7.12 o
  -1   9  10      588.00      541.19      5.38 o
   0   9  10       99.31       88.62      2.42 o
   1   9  10        8.00       15.48      1.70 o
   2   9  10      102.02      123.18      2.96 o
   3   9  10        2.27        5.12      1.68 o
   4   9  10       94.34       97.83      3.66 o
   5   9  10       31.91       19.70      2.11 o
   6   9  10      102.15       97.21      3.72 o
   7   9  10       38.89       28.05      3.46 o
   8   9  10       69.22       56.44      5.73 o
   9   9  10       24.70       22.76      4.46 o
  10   9  10        4.59        7.53      5.22 o
  11   9  10      126.13      142.28     12.77 o
  12   9  10       42.59       44.71      7.03 o
  13   9  10       21.98       36.46      8.30 o
  14   9  10       81.94       76.14      9.80 o
  15   9  10        4.78       -3.28      8.28 o
 -16  10  10       27.15       18.34      8.66 o
 -15  10  10       11.47        7.87      7.93 o
 -14  10  10        3.83      -10.22      6.81 o
 -13  10  10      146.06      122.89      9.78 o
 -12  10  10       12.66       11.48      6.43 o
 -11  10  10        1.34        0.39      4.05 o
 -10  10  10        2.28       -2.52      2.98 o
  -9  10  10       18.86       22.44      3.17 o
  -8  10  10      138.16      129.72      5.15 o
  -7  10  10      622.69      630.20      8.16 o
  -6  10  10      363.81      320.93      5.39 o
  -5  10  10       95.57      105.89      4.24 o
  -4  10  10      525.53      521.74      6.04 o
  -3  10  10        2.56        1.90      1.72 o
  -2  10  10      119.13      126.98      2.73 o
  -1  10  10       36.63       21.41      1.85 o
   0  10  10       86.04       88.49      2.43 o
   1  10  10      431.86      410.20      5.73 o
   2  10  10      448.62      429.96      5.04 o
   3  10  10        3.97        0.44      1.67 o
   4  10  10       11.65       11.00      1.90 o
   5  10  10       28.42       24.28      2.46 o
   6  10  10      186.53      171.05      5.34 o
   7  10  10       12.10        8.74      3.99 o
   8  10  10      536.83      505.03     10.50 o
   9  10  10      279.73      275.71      8.41 o
  10  10  10      140.81      142.60     14.57 o
  11  10  10        7.93        9.42      5.83 o
  12  10  10      141.32      138.70      8.75 o
  13  10  10       34.29       51.68     13.23 o
  14  10  10       11.65        4.36     12.94 o
 -15  11  10       77.11       71.81      9.51 o
 -14  11  10      113.08      117.83      9.89 o
 -13  11  10        4.23       -3.35     11.55 o
 -12  11  10       17.00       24.98      4.95 o
 -11  11  10        1.61       -2.89      4.36 o
 -10  11  10      207.41      228.03      6.23 o
  -9  11  10       12.83        9.78      3.62 o
  -8  11  10        0.02       -1.27      2.84 o
  -7  11  10        3.89        3.84      2.26 o
  -6  11  10      562.47      578.07      7.44 o
  -5  11  10      208.79      191.75      4.23 o
  -4  11  10       39.87       33.46      2.37 o
  -3  11  10      102.79       95.19      2.65 o
  -2  11  10      904.88      847.59      7.32 o
  -1  11  10       70.38       60.14      2.45 o
   0  11  10      152.55      123.32      3.22 o
   1  11  10      284.97      281.96      4.01 o
   2  11  10      207.24      180.98      3.48 o
   3  11  10        7.94        9.66      1.90 o
   4  11  10       53.86       50.93      2.43 o
   5  11  10      504.52      459.23      6.32 o
   6  11  10       66.49       65.93      4.22 o
   7  11  10      214.52      219.80      7.32 o
   8  11  10       27.15       31.90      5.23 o
   9  11  10       69.23       78.42      5.64 o
  10  11  10        0.34       -3.34      5.66 o
  11  11  10      234.59      236.97     12.78 o
  12  11  10        0.11       -1.34      6.32 o
  13  11  10       67.94       57.75      8.89 o
  14  11  10        7.70       10.51      8.35 o
 -15  12  10       14.00       19.74     12.53 o
 -14  12  10        1.93        1.93      6.97 o
 -13  12  10       38.98       47.77      7.99 o
 -12  12  10       77.79      101.04      6.32 o
 -11  12  10      116.22      114.90      6.25 o
 -10  12  10       10.50        8.96      3.29 o
  -9  12  10       33.71       34.89      3.34 o
  -8  12  10      220.18      211.14      5.40 o
  -7  12  10       29.86       23.57      2.65 o
  -6  12  10       52.21       60.31      3.80 o
  -5  12  10        2.73        2.39      1.86 o
  -4  12  10       64.19       77.21      3.94 o
  -3  12  10      406.52      372.43      4.66 o
  -2  12  10      287.29      270.06      3.75 o
  -1  12  10       33.87       30.23      1.83 o
   0  12  10       33.12       42.38      2.00 o
   1  12  10      274.14      253.62      5.70 o
   2  12  10       15.65       16.29      1.90 o
   3  12  10       26.61       24.09      2.11 o
   4  12  10        0.31        0.08      1.95 o
   5  12  10      432.15      401.47      8.51 o
   6  12  10       44.57       46.65      3.33 o
   7  12  10      153.26      143.06      6.33 o
   8  12  10        2.52       -0.46      4.17 o
   9  12  10       99.32      104.77      6.14 o
  10  12  10      115.67      121.22      8.04 o
  11  12  10       36.17       38.32      8.60 o
  12  12  10       14.68       24.33      6.84 o
  13  12  10        3.42        3.24      7.45 o
 -14  13  10        0.14      -10.12      6.75 o
 -13  13  10        9.09       11.30     10.77 o
 -12  13  10        8.84       10.22      6.05 o
 -11  13  10      469.19      468.20     10.80 o
 -10  13  10       68.59       87.36      6.60 o
  -9  13  10      148.49      137.18      5.07 o
  -8  13  10       28.93       36.80      3.43 o
  -7  13  10       47.45       52.54      3.64 o
  -6  13  10      129.10      117.73      3.76 o
  -5  13  10      639.45      620.53      7.06 o
  -4  13  10        2.82        1.92      1.98 o
  -3  13  10      282.62      257.59      3.91 o
  -2  13  10      155.41      158.07      3.07 o
  -1  13  10        4.45        3.79      1.61 o
   0  13  10       39.61       35.98      2.01 o
   1  13  10       31.51       40.25      2.16 o
   2  13  10      119.77      115.57      3.13 o
   3  13  10     1661.47     1587.27     12.56 o
   4  13  10        0.00       -0.70      1.96 o
   5  13  10      211.88      212.49      5.34 o
   6  13  10       62.93       53.14      3.51 o
   7  13  10        1.01       -3.07      4.28 o
   8  13  10      127.14      112.14      6.18 o
   9  13  10      231.41      225.69      9.45 o
  10  13  10      310.32      317.47     12.22 o
  11  13  10       43.04       44.68      6.94 o
  12  13  10      116.19      134.28      9.23 o
  13  13  10      157.63      174.40     11.72 o
 -14  14  10        0.44       -8.30      8.88 o
 -13  14  10        1.25       -2.63      6.83 o
 -12  14  10       18.29       22.45      4.95 o
 -11  14  10       50.53       58.28      5.32 o
 -10  14  10        7.61        2.95      3.32 o
  -9  14  10      149.73      147.34      5.27 o
  -8  14  10       27.53       31.36      3.13 o
  -7  14  10        2.77       -0.09      2.40 o
  -6  14  10       23.20       23.08      2.73 o
  -5  14  10      146.76      150.22      4.03 o
  -4  14  10        8.94        8.71      2.10 o
  -3  14  10      234.40      241.91      4.69 o
  -2  14  10      507.82      497.56      7.42 o
  -1  14  10        0.79       -1.35      1.60 o
   0  14  10       30.93       35.63      2.09 o
   1  14  10        0.35        2.63      1.81 o
   2  14  10      271.84      262.61      4.31 o
   3  14  10      117.05      106.61      3.18 o
   4  14  10       48.21       47.43      2.66 o
   5  14  10       87.08       78.25      3.74 o
   6  14  10       74.38       67.34      3.79 o
   7  14  10       81.64       84.40      5.72 o
   8  14  10        9.30       23.60      5.29 o
   9  14  10        0.58        8.03      6.01 o
  10  14  10       13.46        4.52      5.92 o
  11  14  10       22.95       11.96      6.32 o
  12  14  10       23.09       23.99      7.88 o
 -13  15  10       28.24       32.71     13.07 o
 -12  15  10       19.64       14.28      6.49 o
 -11  15  10        0.01       -1.59      5.01 o
 -10  15  10      221.56      248.11     12.75 o
  -9  15  10      130.26      140.06      5.88 o
  -8  15  10        0.99       -3.39      3.03 o
  -7  15  10      350.74      331.25      6.98 o
  -6  15  10      202.63      198.18      5.24 o
  -5  15  10       25.14       24.76      2.54 o
  -4  15  10       28.46       25.68      9.53 o
  -3  15  10       96.70      100.25      3.81 o
  -2  15  10      259.94      250.53      4.33 o
  -1  15  10        3.33        1.50      1.81 o
   0  15  10      150.83      148.98      4.14 o
   1  15  10       94.36       96.64      2.91 o
   2  15  10      101.03       96.59      3.00 o
   3  15  10       97.89       91.76      3.35 o
   4  15  10       26.59       30.72      2.92 o
   5  15  10       62.92       63.65      5.41 o
   6  15  10       13.31        7.43      3.76 o
   7  15  10      303.83      307.58     10.99 o
   8  15  10      121.71      125.87      7.49 o
   9  15  10        3.47       12.16      5.69 o
  10  15  10        1.75       -5.80      9.38 o
  11  15  10       53.72       53.86      8.19 o
 -12  16  10       33.58       26.10      6.27 o
 -11  16  10        4.27        2.33      5.13 o
 -10  16  10        4.70        6.14      3.85 o
  -9  16  10        1.01        0.66      3.39 o
  -8  16  10        4.73        8.58      3.21 o
  -7  16  10        0.06       -2.98      2.84 o
  -6  16  10       25.03       26.21      2.91 o
  -5  16  10       62.08       55.53      5.30 o
  -4  16  10       11.96       12.57      2.22 o
  -3  16  10       87.59       86.71      3.15 o
  -2  16  10       27.53       24.16      2.33 o
  -1  16  10        2.28       -0.02      2.08 o
   0  16  10        1.86       -1.92      2.20 o
   1  16  10       63.05       62.86      2.72 o
   2  16  10      142.06      146.47      3.82 o
   3  16  10        1.12       -2.29      2.38 o
   4  16  10      107.11      120.64      5.55 o
   5  16  10      177.50      184.72      5.72 o
   6  16  10        0.81        1.15      3.71 o
   7  16  10       16.50       20.51      8.28 o
   8  16  10       45.82       54.57      6.40 o
   9  16  10       57.17       65.03      6.75 o
  10  16  10        1.88       -0.15      9.70 o
  11  16  10        1.34       -3.21      6.85 o
 -11  17  10        1.09       -5.30      5.07 o
 -10  17  10       40.86       33.64      4.34 o
  -9  17  10        5.81        5.33      3.50 o
  -8  17  10        1.77        2.88      3.10 o
  -7  17  10      314.48      316.52      6.84 o
  -6  17  10        7.29       10.82      2.66 o
  -5  17  10       19.35       19.96      4.24 o
  -4  17  10      204.94      191.42      9.16 o
  -3  17  10       48.36       47.76      2.58 o
  -2  17  10        0.67       -1.89      2.04 o
  -1  17  10       10.10        9.44      3.26 o
   0  17  10        8.16       13.02      2.63 o
   1  17  10       47.28       41.97      3.09 o
   2  17  10      128.54      139.22      4.18 o
   3  17  10      474.82      483.21      7.37 o
   4  17  10        4.25        7.32      3.14 o
   5  17  10      106.42      115.26      5.88 o
   6  17  10        0.01       -0.85      3.86 o
   7  17  10        1.30        0.97      5.04 o
   8  17  10        7.08        6.24      9.72 o
   9  17  10      116.95      149.47      9.63 o
  10  17  10       13.99       16.79      7.21 o
 -10  18  10        6.39        9.97      4.53 o
  -9  18  10      125.44      120.63      5.71 o
  -8  18  10        2.44        7.07      4.46 o
  -7  18  10       27.48       27.76      3.84 o
  -6  18  10        9.97       12.32      3.26 o
  -5  18  10      162.75      163.61      4.53 o
  -4  18  10        0.91       -2.34      4.07 o
  -3  18  10       40.98       35.41      4.96 o
  -2  18  10        3.03        3.03      2.25 o
  -1  18  10      278.81      281.64      5.58 o
   0  18  10      174.32      179.85      4.96 o
   1  18  10      266.98      280.81      6.06 o
   2  18  10       65.21       62.65      3.78 o
   3  18  10      138.52      167.58      5.60 o
   4  18  10       72.29       75.38      4.24 o
   5  18  10      338.96      372.48      7.58 o
   6  18  10      112.36      115.44      7.01 o
   7  18  10       32.00       28.47      5.75 o
   8  18  10       48.18       58.04      6.64 o
  -8  19  10       18.81       15.69      3.47 o
  -7  19  10       26.83       26.83      7.62 o
  -6  19  10       23.99       24.77      2.97 o
  -5  19  10        0.01        4.74      2.42 o
  -4  19  10        1.14       -2.56      3.94 o
  -3  19  10       17.14       15.99      2.55 o
  -2  19  10       29.84       28.76      2.86 o
  -1  19  10        0.71       -0.40      2.43 o
   0  19  10       12.16       14.20      2.78 o
   1  19  10      277.11      276.65      7.27 o
   2  19  10        0.53       -4.88      5.71 o
   3  19  10      140.75      169.90     12.06 o
   4  19  10        4.40        2.10      4.56 o
   5  19  10        2.25        5.55      4.15 o
   6  19  10       11.79       15.55      6.94 o
   7  19  10       58.64       53.25     10.85 o
  -6  20  10       34.56       37.34      3.23 o
  -5  20  10        3.89        3.00      2.72 o
  -4  20  10       69.16       64.50      8.71 o
  -3  20  10        5.44        4.39      2.45 o
  -2  20  10        0.05       -2.34      3.75 o
  -1  20  10       41.56       38.98      3.37 o
   0  20  10        3.97        4.31      2.76 o
   1  20  10       63.58       51.47      4.03 o
   2  20  10       10.85       10.32      3.89 o
   3  20  10        0.02       -1.15      4.42 o
   4  20  10       26.09       34.26      5.40 o
   5  20  10        4.09        4.52      6.90 o
  -3  21  10       13.30       14.51      2.73 o
  -2  21  10      163.89      165.23      5.55 o
  -1  21  10        6.11        7.14      3.22 o
   0  21  10      127.72      127.54      5.96 o
   1  21  10        4.74        7.69      3.39 o
   2  21  10       62.30       67.18      4.81 o
 -18   1  11       10.84        3.34      9.31 o
 -17   1  11       14.21       10.65     11.38 o
 -16   1  11      285.55      320.55     16.89 o
 -15   1  11       27.71       40.87      8.48 o
 -14   1  11        6.91       15.53      6.77 o
 -13   1  11       15.40       17.86      5.51 o
 -12   1  11      197.93      196.78      8.64 o
 -11   1  11       14.91       19.47      4.02 o
 -10   1  11       69.67       68.22      4.55 o
  -9   1  11       55.37       52.69      4.03 o
  -8   1  11     1379.47     1365.62     14.69 o
  -7   1  11      994.01     1019.98     12.25 o
  -6   1  11        9.11        3.49      2.16 o
  -5   1  11      596.67      500.61      6.28 o
  -4   1  11       13.66        9.47      1.82 o
  -3   1  11      226.37      227.58      4.07 o
  -2   1  11      423.21      457.68      5.62 o
  -1   1  11      145.65      176.08      3.58 o
   0   1  11      121.26      128.85      3.27 o
   1   1  11     1490.21     1627.17     13.18 o
   2   1  11      138.78      146.52      3.02 o
   3   1  11     1413.80     1458.55     11.68 o
   4   1  11      167.91      186.26      3.85 o
   5   1  11      266.16      254.34      4.31 o
   6   1  11       11.45        7.86      2.08 o
   7   1  11      183.88      164.95      4.12 o
   8   1  11       61.15       37.71      2.81 o
   9   1  11       44.70       43.22      3.81 o
  10   1  11      176.06      169.12      5.43 o
  11   1  11        4.33        2.65      3.37 o
  12   1  11       10.17       10.40      4.28 o
  13   1  11      126.64      144.31      7.31 o
  14   1  11        0.02        6.71      6.57 o
  15   1  11        7.14       13.23      7.83 o
  16   1  11       42.33       67.46     10.34 o
 -18   2  11        3.73      -11.14      8.66 o
 -17   2  11        2.04       15.06     14.75 o
 -16   2  11        1.80       -0.33     16.27 o
 -15   2  11        0.69        0.77      7.29 o
 -14   2  11        0.09        1.69      6.99 o
 -13   2  11        0.13       -0.59      5.06 o
 -12   2  11       10.99        6.41      4.74 o
 -11   2  11       15.51       11.60      4.61 o
 -10   2  11       20.52       27.38      3.89 o
  -9   2  11      969.43      854.42     12.53 o
  -8   2  11        1.21       -3.52      2.34 o
  -7   2  11     1180.63     1084.59     12.11 o
  -6   2  11        9.32        8.27      2.04 o
  -5   2  11       12.89        3.51      1.79 o
  -4   2  11       18.82       11.43      1.81 o
  -3   2  11     2041.24     2128.21     17.27 o
  -2   2  11        1.65        2.28      1.53 o
  -1   2  11       89.61      116.55      3.19 o
   0   2  11      124.95      149.31      3.68 o
   1   2  11     1289.29     1232.32      9.77 o
   2   2  11       29.39       25.85      2.60 o
   3   2  11      668.94      685.75      6.37 o
   4   2  11       76.72       80.15      2.62 o
   5   2  11      940.85      855.97      9.12 o
   6   2  11      111.74      108.22      3.38 o
   7   2  11      732.51      608.89      7.28 o
   8   2  11       62.84       67.78      3.34 o
   9   2  11      182.16      175.86      5.42 o
  10   2  11        1.03       -3.08      3.11 o
  11   2  11       22.46       16.71      4.03 o
  12   2  11       17.77       16.25      4.19 o
  13   2  11       56.85       75.59      6.94 o
  14   2  11      100.58      105.81      8.38 o
  15   2  11      116.18      133.70      9.39 o
  16   2  11       23.12       43.93      9.70 o
 -17   3  11        7.44        4.94      8.36 o
 -16   3  11       33.49       44.65      9.09 o
 -15   3  11       52.90       46.82      7.02 o
 -14   3  11        5.49       -4.97      5.45 o
 -13   3  11      358.52      382.76     13.86 o
 -12   3  11       17.53        9.31      4.88 o
 -11   3  11        2.20       -5.02      5.08 o
 -10   3  11      139.33      108.69      6.16 o
  -9   3  11      781.44      736.68     13.49 o
  -8   3  11      228.81      248.45      5.06 o
  -7   3  11       17.74       22.21      2.19 o
  -6   3  11        7.44        4.19      2.08 o
  -5   3  11     1539.68     1652.15     15.91 o
  -4   3  11     1301.44     1461.00     12.76 o
  -3   3  11      100.49       87.45      2.68 o
  -2   3  11       20.92       20.78      1.80 o
  -1   3  11      179.26      160.65      3.43 o
   0   3  11      817.44      867.54      7.84 o
   1   3  11      154.44      172.02      2.84 o
   2   3  11       34.56       38.20      1.63 o
   3   3  11      648.72      622.75      5.99 o
   4   3  11      147.54      132.37      2.97 o
   5   3  11      535.42      475.05      5.88 o
   6   3  11      147.99      144.37      4.05 o
   7   3  11     1264.35     1148.52     10.71 o
   8   3  11      219.71      219.15      6.13 o
   9   3  11      151.31      126.21      4.54 o
  10   3  11       68.86       54.52      4.04 o
  11   3  11       51.34       43.52      4.39 o
  12   3  11      333.00      354.25      9.82 o
  13   3  11        0.35       -7.34      4.90 o
  14   3  11       77.81      101.25      8.32 o
  15   3  11        0.04       -7.94     10.24 o
  16   3  11      130.78      137.82     13.44 o
 -17   4  11       63.07       62.36     11.88 o
 -16   4  11       59.51       63.40      9.65 o
 -15   4  11        0.39       -2.33      7.63 o
 -14   4  11        7.34       -1.57      5.71 o
 -13   4  11       19.45       22.64      6.44 o
 -12   4  11      238.75      218.03     11.02 o
 -11   4  11      185.60      152.40      6.22 o
 -10   4  11       70.27       62.11      5.65 o
  -9   4  11      234.88      187.58      6.08 o
  -8   4  11        1.86        0.65      2.37 o
  -7   4  11      103.83       71.32      2.73 o
  -6   4  11      232.26      242.17      4.95 o
  -5   4  11      212.00      241.59      4.45 o
  -4   4  11      164.56      247.11      4.24 o
  -3   4  11      382.89      407.57      4.89 o
  -2   4  11        0.58        2.60      1.43 o
  -1   4  11       47.20       48.41      2.06 o
   0   4  11     1536.20     1539.93     12.16 o
   1   4  11      467.31      428.41      4.60 o
   2   4  11      171.33      156.50      2.86 o
   3   4  11     3309.53     3122.81     20.48 o
   4   4  11       85.42       87.86      3.41 o
   5   4  11     1363.14     1306.25     11.09 o
   6   4  11      260.40      261.92      4.95 o
   7   4  11     1330.03     1289.64     16.92 o
   8   4  11      105.63      107.61      3.78 o
   9   4  11       18.93       26.18      3.79 o
  10   4  11       23.12       20.49      4.47 o
  11   4  11      142.12      146.93      6.73 o
  12   4  11        1.93        1.35      4.77 o
  13   4  11      249.88      284.20     11.19 o
  14   4  11        7.21        7.11      6.98 o
  15   4  11       44.40       30.38      9.02 o
  16   4  11       38.61       58.02     10.29 o
 -17   5  11        0.07        9.27      8.70 o
 -16   5  11       69.53       87.25      8.40 o
 -15   5  11      103.52       97.96      8.87 o
 -14   5  11        2.82       -6.29      5.36 o
 -13   5  11        0.06        0.63      5.08 o
 -12   5  11       21.02       11.88      5.26 o
 -11   5  11        0.03       -4.98      3.32 o
 -10   5  11      243.32      251.03      7.85 o
  -9   5  11      126.46      130.84      4.52 o
  -8   5  11      380.01      373.76      5.93 o
  -7   5  11       15.14       17.97      2.28 o
  -6   5  11      630.47      630.29      7.44 o
  -5   5  11       39.46       50.51      2.28 o
  -4   5  11      155.37      193.61      3.90 o
  -3   5  11      113.30      174.54      3.39 o
  -2   5  11        2.09        5.81      1.54 o
  -1   5  11      316.39      306.83      3.59 o
   0   5  11      916.39      933.91      8.28 o
   1   5  11     1207.49     1199.76      8.57 o
   2   5  11     1203.23     1207.86      8.28 o
   3   5  11     2110.54     2008.53     12.35 o
   4   5  11       15.02       16.55      1.80 o
   5   5  11       33.36       29.09      2.18 o
   6   5  11      267.04      273.38      4.68 o
   7   5  11      345.76      312.84      5.63 o
   8   5  11      225.34      207.23      4.89 o
   9   5  11        0.94       -1.41      3.70 o
  10   5  11       52.10       58.19      5.24 o
  11   5  11        3.54        4.57      5.81 o
  12   5  11       24.12       26.99      5.44 o
  13   5  11        0.00       -1.91      5.93 o
  14   5  11       46.79       82.08      9.91 o
  15   5  11       17.34       26.75      9.07 o
  16   5  11        0.65       -2.61     11.79 o
 -17   6  11      231.75      255.52     14.17 o
 -16   6  11       31.20       33.89      8.90 o
 -15   6  11       22.35       13.15      6.56 o
 -14   6  11        2.30        1.78      5.72 o
 -13   6  11       21.80       16.12      6.14 o
 -12   6  11       38.02       37.97      7.67 o
 -11   6  11       23.91       12.92      5.23 o
 -10   6  11       12.74        9.50      3.46 o
  -9   6  11      474.24      417.85      6.69 o
  -8   6  11     1318.05     1264.42     11.53 o
  -7   6  11      388.91      329.28      4.93 o
  -6   6  11       48.64       38.28      2.70 o
  -5   6  11        7.01        7.35      1.97 o
  -4   6  11     1667.13     1675.89     14.52 o
  -3   6  11       19.94        4.42      1.68 o
  -2   6  11     1252.06     1247.82      8.91 o
  -1   6  11      839.37      770.44      6.65 o
   0   6  11       28.73       30.69      1.74 o
   1   6  11     4032.55     4001.75     22.41 o
   2   6  11      377.96      368.45      3.79 o
   3   6  11     2065.80     1960.55     12.10 o
   4   6  11       49.33       44.21      1.86 o
   5   6  11      636.96      607.65      6.17 o
   6   6  11      322.81      289.10      4.77 o
   7   6  11      559.03      576.40      9.11 o
   8   6  11       15.77       16.72      5.35 o
   9   6  11      409.91      418.66      9.55 o
  10   6  11      124.33      124.22      6.24 o
  11   6  11      632.87      636.80     14.70 o
  12   6  11        7.59        9.28      6.00 o
  13   6  11      441.97      491.06     14.41 o
  14   6  11        0.25       14.87      8.22 o
  15   6  11       35.03       45.85      9.49 o
 -17   7  11        6.08       17.27     10.31 o
 -16   7  11        9.42        3.41      8.11 o
 -15   7  11        2.03        9.63      6.32 o
 -14   7  11        1.85       -8.22      5.48 o
 -13   7  11       72.27       78.45      8.90 o
 -12   7  11       25.69       26.36      5.54 o
 -11   7  11       83.58       82.64      6.22 o
 -10   7  11       29.72       33.57      4.68 o
  -9   7  11        0.12       -3.53      2.36 o
  -8   7  11       41.66       38.10      2.96 o
  -7   7  11       75.52       73.77      2.76 o
  -6   7  11      684.10      667.97      7.03 o
  -5   7  11       39.19       32.06      2.27 o
  -4   7  11      983.01     1004.53      9.82 o
  -3   7  11     1244.56     1154.24      9.15 o
  -2   7  11       65.12       68.39      1.95 o
  -1   7  11        0.04       -0.25      1.33 o
   0   7  11       81.28       93.02      2.34 o
   1   7  11      320.67      338.13      3.97 o
   2   7  11       16.78       13.04      1.46 o
   3   7  11     2742.01     2602.56     16.09 o
   4   7  11      226.42      228.61      3.73 o
   5   7  11       22.00       17.60      2.45 o
   6   7  11      486.84      460.94      8.96 o
   7   7  11       31.85       36.75      4.00 o
   8   7  11       96.72       77.68      6.52 o
   9   7  11       82.17       88.02      5.45 o
  10   7  11        2.15       -6.04      4.02 o
  11   7  11       40.68       35.82      6.26 o
  12   7  11       52.24       55.20      7.24 o
  13   7  11      107.41      125.84      9.03 o
  14   7  11       22.92       16.88      8.54 o
  15   7  11       11.48       15.94      8.86 o
 -16   8  11       53.44       49.42      9.23 o
 -15   8  11       61.52       66.64      9.07 o
 -14   8  11       72.36       80.31      9.18 o
 -13   8  11      345.74      337.25     18.12 o
 -12   8  11        0.26       -2.68      5.06 o
 -11   8  11       95.55      101.15      6.63 o
 -10   8  11        1.26       -4.83      3.22 o
  -9   8  11      130.86      139.66      5.04 o
  -8   8  11       71.79       83.72      3.34 o
  -7   8  11        3.06        2.13      2.13 o
  -6   8  11       11.89       19.95      2.26 o
  -5   8  11        0.00       -2.71      1.80 o
  -4   8  11      241.36      227.11      4.25 o
  -3   8  11     1162.78     1061.92      9.33 o
  -2   8  11        0.69       -1.88      1.67 o
  -1   8  11     2134.66     1972.83     14.44 o
   0   8  11       60.35       61.15      2.22 o
   1   8  11       20.34       15.25      1.38 o
   2   8  11       22.00       23.03      1.79 o
   3   8  11       87.37       76.54      2.54 o
   4   8  11       97.45       96.69      2.84 o
   5   8  11      183.93      168.86      4.54 o
   6   8  11        8.87        0.05      2.75 o
   7   8  11      303.48      302.19      8.14 o
   8   8  11      190.45      185.51      6.08 o
   9   8  11      796.52      817.47     14.57 o
  10   8  11       15.29        6.17      5.30 o
  11   8  11      148.69      133.89      8.17 o
  12   8  11       33.77       29.10     10.64 o
  13   8  11      106.04      108.42      8.70 o
  14   8  11       17.26       17.92     10.81 o
  15   8  11        5.15        6.71      8.54 o
 -16   9  11       14.40       32.28     11.46 o
 -15   9  11      284.44      277.35     28.31 o
 -14   9  11       14.22       12.66      7.38 o
 -13   9  11        4.63        5.78      9.16 o
 -12   9  11       12.78       14.13      6.69 o
 -11   9  11      226.12      237.19      8.22 o
 -10   9  11       18.53        8.51      5.53 o
  -9   9  11        2.39       -0.46      2.85 o
  -8   9  11       61.56       58.25      3.49 o
  -7   9  11       25.25       29.61      2.54 o
  -6   9  11      349.73      358.93      6.27 o
  -5   9  11       12.83       10.47      2.03 o
  -4   9  11        3.26        1.58      1.90 o
  -3   9  11       80.04       63.65      2.67 o
  -2   9  11       14.89       24.10      2.70 o
  -1   9  11      159.26      140.46      3.12 o
   0   9  11     1148.61     1046.00     10.70 o
   1   9  11       56.19       38.25      2.41 o
   2   9  11      246.13      233.03      3.95 o
   3   9  11        8.66       14.08      1.94 o
   4   9  11      160.69      155.80      3.86 o
   5   9  11      375.85      342.87      6.15 o
   6   9  11      116.53      100.46      7.99 o
   7   9  11       42.77       31.43      4.28 o
   8   9  11        5.73       -2.27      3.77 o
   9   9  11       27.59       41.92      4.90 o
  10   9  11       67.45       63.67      6.73 o
  11   9  11       20.81       35.50      6.47 o
  12   9  11        8.86       -1.52      6.08 o
  13   9  11       14.26        4.12      6.63 o
  14   9  11       18.34       10.65      8.44 o
  15   9  11       20.70       28.49     11.71 o
 -16  10  11       62.31       68.15      9.92 o
 -15  10  11      106.85      115.40     25.93 o
 -14  10  11        0.52       -3.35      9.04 o
 -13  10  11      436.34      469.26     15.70 o
 -12  10  11       46.95       56.33      7.69 o
 -11  10  11      154.39      187.62      9.03 o
 -10  10  11       31.50       33.65      4.46 o
  -9  10  11        1.53       -0.90      2.85 o
  -8  10  11      546.98      525.43      7.85 o
  -7  10  11      250.31      252.28      5.34 o
  -6  10  11       52.88       65.76      3.05 o
  -5  10  11      238.40      247.20      4.78 o
  -4  10  11       60.77       58.46      2.65 o
  -3  10  11      306.96      276.86      7.53 o
  -2  10  11      675.25      652.11      6.80 o
  -1  10  11      931.30      814.67      7.35 o
   0  10  11      143.84      150.61      3.22 o
   1  10  11        1.05        2.81      1.76 o
   2  10  11       49.44       30.38      2.12 o
   3  10  11      101.44       85.50      2.73 o
   4  10  11       34.90       31.23      2.51 o
   5  10  11      597.56      534.29      7.59 o
   6  10  11        6.05        4.48      3.69 o
   7  10  11      121.70      119.79      5.80 o
   8  10  11       15.00       16.40      4.44 o
   9  10  11        4.06       -3.61      4.22 o
  10  10  11       15.29       15.41      5.68 o
  11  10  11       93.22       95.66      7.82 o
  12  10  11       27.48       34.02      6.95 o
  13  10  11       21.68       15.46      6.93 o
  14  10  11       12.54       16.17      8.38 o
 -15  11  11        9.41        1.67      8.05 o
 -14  11  11       66.23       78.99     20.05 o
 -13  11  11       20.82       39.22      7.58 o
 -12  11  11       47.20       52.75      7.65 o
 -11  11  11       29.98       22.47      4.68 o
 -10  11  11      343.33      358.85     11.21 o
  -9  11  11      173.71      171.22      5.43 o
  -8  11  11       10.26        0.54      2.65 o
  -7  11  11       78.81       84.49      3.45 o
  -6  11  11        0.20        1.81      2.33 o
  -5  11  11      489.68      464.99      6.59 o
  -4  11  11       18.72       20.91      2.21 o
  -3  11  11       24.70       10.41      2.10 o
  -2  11  11       45.55       34.16      2.11 o
  -1  11  11        0.98       -0.05      1.64 o
   0  11  11      982.14      961.26      8.38 o
   1  11  11      103.36       90.56      2.78 o
   2  11  11      201.11      211.01      4.15 o
   3  11  11      181.97      166.14      4.07 o
   4  11  11      299.23      269.86      5.69 o
   5  11  11       31.93       33.21      3.07 o
   6  11  11        0.45       -1.93      3.64 o
   7  11  11       40.33       40.20      4.57 o
   8  11  11       46.25       43.64      5.02 o
   9  11  11       30.15       40.43      5.69 o
  10  11  11       81.10       85.93      7.48 o
  11  11  11       16.32       23.93      6.70 o
  12  11  11       13.80       26.38      6.77 o
  13  11  11        0.41      -10.74      7.16 o
  14  11  11       73.51       71.46     10.27 o
 -15  12  11        1.94        9.69      7.74 o
 -14  12  11       43.44       29.60      8.06 o
 -13  12  11       95.06      101.59      9.10 o
 -12  12  11      123.80      131.47      8.45 o
 -11  12  11       29.13       35.36      5.04 o
 -10  12  11       17.26       17.82      3.66 o
  -9  12  11       34.60       28.71      3.43 o
  -8  12  11        4.61        2.86      2.82 o
  -7  12  11       41.10       34.73      2.81 o
  -6  12  11       94.20       84.33      3.25 o
  -5  12  11      286.30      303.40      5.30 o
  -4  12  11      689.27      700.93      8.29 o
  -3  12  11       59.87       67.60      2.87 o
  -2  12  11       42.14       38.25      2.16 o
  -1  12  11      208.61      196.58      3.86 o
   0  12  11      248.12      255.86      4.01 o
   1  12  11       30.98       26.12      2.08 o
   2  12  11       14.04       11.58      2.00 o
   3  12  11       15.23        6.60      2.23 o
   4  12  11        0.57       -3.35      2.23 o
   5  12  11       37.27       43.63      3.23 o
   6  12  11      231.78      219.68      7.99 o
   7  12  11       35.52       41.78      4.82 o
   8  12  11       37.66       31.59      4.99 o
   9  12  11        9.91        6.72      4.65 o
  10  12  11      112.54      112.77      7.78 o
  11  12  11        0.65        1.35      6.17 o
  12  12  11        7.21       12.17      7.03 o
  13  12  11       49.62       65.74      9.49 o
 -14  13  11       10.19       20.86      7.84 o
 -13  13  11        2.39       -9.83      6.57 o
 -12  13  11      156.98      169.13      7.95 o
 -11  13  11      176.16      172.81      7.66 o
 -10  13  11      507.54      554.02      9.57 o
  -9  13  11       11.97       12.11      3.29 o
  -8  13  11       30.24       30.59      3.27 o
  -7  13  11      140.25      137.95      4.57 o
  -6  13  11      455.00      437.22      6.58 o
  -5  13  11       53.97       50.97      2.68 o
  -4  13  11      698.38      690.66      9.00 o
  -3  13  11       26.30       26.32      2.55 o
  -2  13  11      300.03      289.85      4.47 o
  -1  13  11      300.11      269.69      4.41 o
   0  13  11        0.91       -3.48      3.04 o
   1  13  11        5.51       -0.39      1.89 o
   2  13  11        8.10        3.80      1.98 o
   3  13  11        6.80       12.75      2.36 o
   4  13  11      133.30      133.12      3.98 o
   5  13  11      226.18      229.26      6.64 o
   6  13  11        0.16       -4.29      3.09 o
   7  13  11       69.31       64.29      5.51 o
   8  13  11        1.47      -11.05      9.46 o
   9  13  11        2.78       -7.15      5.46 o
  10  13  11      110.99      117.94      8.14 o
  11  13  11        1.13       -0.31      6.77 o
  12  13  11       60.28       90.68     11.46 o
  13  13  11       26.54       22.44     13.31 o
 -13  14  11       78.57       89.64      9.29 o
 -12  14  11        0.12        4.33      4.71 o
 -11  14  11       39.37       36.57      5.03 o
 -10  14  11       83.05       98.53      4.75 o
  -9  14  11      440.42      447.02      8.13 o
  -8  14  11      410.77      413.71      8.86 o
  -7  14  11        3.59       -1.23      2.57 o
  -6  14  11        9.67       11.69      2.42 o
  -5  14  11       75.00       77.35      2.90 o
  -4  14  11       74.27       67.25      3.38 o
  -3  14  11        1.11       -1.74      1.79 o
  -2  14  11      176.81      176.45      3.72 o
  -1  14  11        0.00       -0.97      2.07 o
   0  14  11      457.59      454.64      6.75 o
   1  14  11      166.69      154.10      3.87 o
   2  14  11        0.79        2.97      2.46 o
   3  14  11       25.16       14.15      2.48 o
   4  14  11       30.39       27.95      2.81 o
   5  14  11       73.53       72.73      4.24 o
   6  14  11      399.70      392.76      8.90 o
   7  14  11       41.34       37.58      5.70 o
   8  14  11       84.33       87.69      6.97 o
   9  14  11       37.57       47.11      6.41 o
  10  14  11        0.94       -2.01      5.77 o
  11  14  11        6.61       11.45      7.21 o
  12  14  11       34.11       41.20      8.36 o
 -12  15  11       10.62        3.07      5.64 o
 -11  15  11       69.25       65.81      6.99 o
 -10  15  11        6.12        7.13      3.96 o
  -9  15  11       17.45       20.81      3.82 o
  -8  15  11       21.73       28.31      4.99 o
  -7  15  11        6.30        0.76      3.08 o
  -6  15  11        0.01       -2.38      2.68 o
  -5  15  11      154.51      161.52      4.81 o
  -4  15  11       49.23       48.00      5.47 o
  -3  15  11       38.54       37.67      2.66 o
  -2  15  11        4.42       -0.72      2.04 o
  -1  15  11      179.70      164.86      3.81 o
   0  15  11        0.05       -2.61      2.05 o
   1  15  11      134.65      141.31      3.84 o
   2  15  11       46.72       45.62      2.92 o
   3  15  11        9.49       10.87      2.60 o
   4  15  11        0.91        4.29      3.05 o
   5  15  11      242.40      266.51      6.52 o
   6  15  11       25.76       29.98      4.39 o
   7  15  11        0.31        1.74      4.79 o
   8  15  11        1.17       -3.53      8.93 o
   9  15  11      116.75      140.78      8.27 o
  10  15  11        5.75        7.76     13.90 o
  11  15  11       54.15       56.33      8.51 o
 -12  16  11        4.65        1.23      5.97 o
 -11  16  11       20.44       10.57      5.60 o
 -10  16  11      119.18      119.82      5.81 o
  -9  16  11        1.89        0.38      3.52 o
  -8  16  11       20.02       18.26      4.14 o
  -7  16  11       29.65       26.77      3.39 o
  -6  16  11      288.72      302.30     10.10 o
  -5  16  11        0.50        1.34      3.46 o
  -4  16  11        2.88        0.36      3.26 o
  -3  16  11       12.51       15.91      2.57 o
  -2  16  11        0.11        0.17      2.60 o
  -1  16  11        5.19       -2.00      2.31 o
   0  16  11      160.62      159.18      5.00 o
   1  16  11        2.83       -1.46      2.30 o
   2  16  11      343.43      365.71      6.07 o
   3  16  11        8.02        5.99      2.66 o
   4  16  11      515.22      536.58      8.64 o
   5  16  11      439.50      453.28      8.27 o
   6  16  11      209.02      198.55      8.68 o
   7  16  11      336.07      348.33     10.93 o
   8  16  11       23.97       27.28      6.00 o
   9  16  11        5.07        4.90      7.31 o
  10  16  11       92.14      101.49      9.20 o
 -10  17  11       30.06       35.00      4.49 o
  -9  17  11       14.04        6.09      3.70 o
  -8  17  11        2.08        4.53      3.74 o
  -7  17  11       13.23        8.00      3.09 o
  -6  17  11      101.38       85.78      5.95 o
  -5  17  11        0.84       -2.65      2.53 o
  -4  17  11      141.53      132.66      5.90 o
  -3  17  11       64.50       61.31      3.31 o
  -2  17  11       57.37       55.66      3.39 o
  -1  17  11       62.70       64.46      4.54 o
   0  17  11      939.71      932.96     11.62 o
   1  17  11       98.74      105.77      4.08 o
   2  17  11       69.70       57.16      3.27 o
   3  17  11       93.43      103.57      3.98 o
   4  17  11       62.20       76.43      4.27 o
   5  17  11       29.94       31.87      3.84 o
   6  17  11       55.28       58.90      6.12 o
   7  17  11       27.77       26.08      5.85 o
   8  17  11        3.87        0.96      6.96 o
   9  17  11        1.54       -1.99      6.55 o
  -9  18  11        0.78       -0.56      3.66 o
  -8  18  11       97.12       98.67      4.95 o
  -7  18  11       20.48       18.39      3.44 o
  -6  18  11       63.01       57.83      4.42 o
  -5  18  11       13.67       13.31      2.82 o
  -4  18  11       13.00       10.47      3.69 o
  -3  18  11       60.98       52.69      3.31 o
  -2  18  11      194.26      191.15     10.38 o
  -1  18  11       81.69       79.17      5.63 o
   0  18  11      171.18      193.52      5.38 o
   1  18  11       26.57       35.88      3.44 o
   2  18  11       22.67       21.81      3.36 o
   3  18  11       41.40       44.85      3.95 o
   4  18  11       94.95       88.27      4.54 o
   5  18  11       13.29       11.27      4.17 o
   6  18  11        1.26        0.32      5.13 o
   7  18  11       37.62       40.97      6.29 o
   8  18  11      100.09      122.87     20.67 o
  -8  19  11        9.05       13.86      3.70 o
  -7  19  11        5.68        2.70      3.74 o
  -6  19  11       47.24       52.56      4.75 o
  -5  19  11       63.35       72.60      3.74 o
  -4  19  11        9.94       15.76      3.82 o
  -3  19  11       40.39       35.89      3.15 o
  -2  19  11        0.65       -3.06      5.21 o
  -1  19  11      108.14      107.51      6.31 o
   0  19  11        2.45        0.86      4.27 o
   1  19  11       41.96       37.35      3.55 o
   2  19  11       16.87       10.82      4.22 o
   3  19  11      163.85      186.29      7.18 o
   4  19  11       60.34       48.82      6.06 o
   5  19  11        0.57        0.86      5.60 o
   6  19  11        2.62       17.26      9.04 o
  -6  20  11       72.58       71.76      6.07 o
  -5  20  11      222.52      234.93     11.45 o
  -4  20  11       32.71       30.55      3.19 o
  -3  20  11        0.33        1.53      5.26 o
  -2  20  11        7.48        8.85      2.98 o
  -1  20  11        0.96        0.65      2.95 o
   0  20  11        0.03       -1.58      3.02 o
   1  20  11        0.20        0.52      3.35 o
   2  20  11        0.72       -0.25      4.00 o
   3  20  11        0.06       -6.90      5.75 o
   4  20  11        8.30       14.46      7.07 o
  -2  21  11       31.06       41.67      9.86 o
  -1  21  11       51.85       59.33      5.30 o
   0  21  11        0.44       -4.09      4.56 o
 -17   0  12        4.93       18.41     12.66 o
 -16   0  12       49.00       41.26     12.25 o
 -15   0  12       80.53       73.72     13.81 o
 -14   0  12       61.81       36.57     11.51 o
 -13   0  12       91.39       74.87     12.41 o
 -12   0  12      509.64      517.70     25.11 o
 -11   0  12        3.13       -5.26      6.08 o
 -10   0  12       21.37       12.55      5.22 o
  -9   0  12      290.78      310.98     10.91 o
  -8   0  12      105.89      111.73      7.27 o
  -7   0  12     2127.87     2068.89     49.06 o
  -6   0  12      571.94      540.67     12.87 o
  -5   0  12      321.78      328.01      7.41 o
  -4   0  12      132.75      108.98      4.55 o
  -3   0  12      471.24      427.13      8.08 o
  -2   0  12       23.54       24.12      2.92 o
  -1   0  12     5587.05     6419.23     88.66 o
   0   0  12      310.38      326.77      8.99 o
   1   0  12      546.29      650.35     12.97 o
   2   0  12      122.93      146.50      4.67 o
   3   0  12      514.53      504.31      8.37 o
   4   0  12       27.80       31.86      3.36 o
   5   0  12      690.57      593.08     11.18 o
   6   0  12       24.77       14.63      3.26 o
   7   0  12     1521.25     1366.89     23.62 o
   8   0  12      750.86      665.80     12.92 o
   9   0  12      493.45      486.95     11.45 o
  10   0  12       98.34      105.66      6.76 o
  11   0  12        1.71       -2.78      4.87 o
  12   0  12      202.10      222.26      9.52 o
  13   0  12        9.90       18.47     11.22 o
  14   0  12       14.11        3.94     11.01 o
  15   0  12       25.70       13.48     12.25 o
  16   0  12       52.56       67.22     15.29 o
 -17   1  12       62.40       64.95     10.60 o
 -16   1  12        8.83        4.56      7.90 o
 -15   1  12       43.20       51.44      9.45 o
 -14   1  12      343.73      359.63     14.82 o
 -13   1  12        6.55       -2.45      6.38 o
 -12   1  12        0.02       -6.80      4.53 o
 -11   1  12       21.87       12.99      4.02 o
 -10   1  12        6.20        2.46      5.28 o
  -9   1  12      602.33      622.96     10.58 o
  -8   1  12      338.16      327.95      7.63 o
  -7   1  12     6114.33     5818.30     55.27 o
  -6   1  12      351.84      325.95      6.13 o
  -5   1  12      810.13      657.53      8.50 o
  -4   1  12       19.94       12.74      1.84 o
  -3   1  12      315.96      426.73      6.51 o
  -2   1  12        1.50       -0.14      1.66 o
  -1   1  12       88.57       84.86      3.96 o
   0   1  12      120.11      137.50      3.98 o
   1   1  12       27.38       27.42      2.01 o
   2   1  12        5.88        3.95      1.63 o
   3   1  12     2338.11     2111.85     16.00 o
   4   1  12       45.94       45.63      2.45 o
   5   1  12     5165.39     4942.56     38.75 o
   6   1  12      119.44      108.03      3.59 o
   7   1  12      617.68      597.25      7.36 o
   8   1  12       16.47       11.91      2.99 o
   9   1  12      170.70      146.22      4.82 o
  10   1  12      109.06      104.79      4.77 o
  11   1  12       41.85       47.69      4.69 o
  12   1  12       17.56        9.18      4.25 o
  13   1  12        4.83        9.47      6.05 o
  14   1  12       15.42       -1.07      6.00 o
  15   1  12       99.68      119.18     11.36 o
  16   1  12      154.43      166.94     12.98 o
 -17   2  12       11.83       15.74      8.89 o
 -16   2  12       86.02       62.25      9.94 o
 -15   2  12        2.20        4.87      7.70 o
 -14   2  12        1.61        2.20      5.32 o
 -13   2  12       85.88       93.01      7.10 o
 -12   2  12        4.84       -1.33      4.82 o
 -11   2  12        4.38        2.60      4.50 o
 -10   2  12       52.86       47.18      5.06 o
  -9   2  12      403.07      376.81      8.25 o
  -8   2  12      671.55      620.47      8.94 o
  -7   2  12     1013.71      994.85     11.65 o
  -6   2  12      139.77      105.78      3.83 o
  -5   2  12        0.24        2.57      2.29 o
  -4   2  12       92.45      122.51      4.02 o
  -3   2  12      202.12      245.98      4.37 o
  -2   2  12        1.67        0.33      1.61 o
  -1   2  12      444.78      496.55      6.08 o
   0   2  12      329.39      321.37      4.94 o
   1   2  12      908.68      913.58      7.62 o
   2   2  12       49.63       52.63      2.14 o
   3   2  12     1264.72     1210.41      9.65 o
   4   2  12       67.18       73.62      2.95 o
   5   2  12      450.48      399.06      5.53 o
   6   2  12      365.07      358.69      5.92 o
   7   2  12      355.10      311.73      6.09 o
   8   2  12       79.19       70.22      3.77 o
   9   2  12       64.73       68.23      3.92 o
  10   2  12      309.13      316.89      8.49 o
  11   2  12       46.48       45.90      5.89 o
  12   2  12       50.99       42.87      5.46 o
  13   2  12       18.39        7.63      6.04 o
  14   2  12       15.76        8.17      6.30 o
  15   2  12       46.22       70.77      8.42 o
  16   2  12       74.13       94.04     16.85 o
 -17   3  12        0.06       -3.34     14.71 o
 -16   3  12       54.24       74.79     10.05 o
 -15   3  12       84.29      105.23      9.99 o
 -14   3  12       37.45       37.81      6.30 o
 -13   3  12      151.38      146.08      8.22 o
 -12   3  12        9.13        5.59      4.87 o
 -11   3  12      109.70      100.97      6.75 o
 -10   3  12       78.40       69.17      6.56 o
  -9   3  12       16.96       22.83      4.17 o
  -8   3  12     1142.60     1122.67     13.06 o
  -7   3  12       82.50       72.38      3.29 o
  -6   3  12      252.51      247.72      5.57 o
  -5   3  12     5754.04     5500.52     41.03 o
  -4   3  12      236.86      192.61      4.03 o
  -3   3  12       74.22       83.54      3.09 o
  -2   3  12       86.83       97.63      3.04 o
  -1   3  12        9.54       19.75      1.92 o
   0   3  12      271.29      284.57      4.24 o
   1   3  12      426.80      431.42      4.81 o
   2   3  12       36.83       34.70      1.81 o
   3   3  12     1048.76     1043.75      9.13 o
   4   3  12     1301.29     1214.15     11.22 o
   5   3  12      584.15      554.82      6.55 o
   6   3  12       25.87       13.35      2.53 o
   7   3  12      453.82      404.84      6.44 o
   8   3  12      511.11      473.47      8.97 o
   9   3  12       18.20       22.19      3.37 o
  10   3  12      144.42      154.63      5.25 o
  11   3  12       61.56       63.59      5.62 o
  12   3  12       37.72       44.01      5.82 o
  13   3  12      216.99      234.26      9.16 o
  14   3  12       75.08      111.46      8.70 o
  15   3  12      185.77      223.82     15.58 o
  16   3  12       55.87       51.83     18.70 o
 -17   4  12       20.71       19.77      9.56 o
 -16   4  12       39.40       51.08      9.47 o
 -15   4  12      139.46      147.67      9.26 o
 -14   4  12      251.32      245.41     15.75 o
 -13   4  12       38.94       33.66      6.23 o
 -12   4  12      161.93      187.35     14.87 o
 -11   4  12       48.31       60.16      6.17 o
 -10   4  12     1029.59      961.21     18.72 o
  -9   4  12       29.87       28.25      4.61 o
  -8   4  12       74.68       81.32      3.72 o
  -7   4  12       19.15       15.60      2.68 o
  -6   4  12     1707.40     1676.77     13.94 o
  -5   4  12      259.23      282.91      4.89 o
  -4   4  12     4073.65     4183.61     31.73 o
  -3   4  12     1135.24      990.87      9.62 o
  -2   4  12      404.98      398.05      5.40 o
  -1   4  12       10.71       19.79      1.64 o
   0   4  12      485.35      472.13      5.08 o
   1   4  12      531.69      448.61      4.61 o
   2   4  12      183.12      174.16      3.17 o
   3   4  12        1.55        0.80      1.75 o
   4   4  12       94.60       92.66      3.12 o
   5   4  12      356.89      341.59      5.15 o
   6   4  12      161.76      171.42      4.46 o
   7   4  12       15.21       14.04      2.62 o
   8   4  12      341.82      315.89      5.99 o
   9   4  12      172.64      168.97      7.89 o
  10   4  12      182.55      162.76      8.07 o
  11   4  12        0.01        4.86      4.36 o
  12   4  12       31.45       32.86      6.03 o
  13   4  12       89.97      105.44     11.65 o
  14   4  12      244.93      252.57     20.01 o
  15   4  12       30.18       33.69     10.15 o
  16   4  12        1.98       -2.68      8.89 o
 -17   5  12        4.44      -13.37     10.89 o
 -16   5  12        6.06        3.72      6.49 o
 -15   5  12      315.54      318.79     12.19 o
 -14   5  12      441.86      439.32     12.89 o
 -13   5  12      314.35      327.41     14.84 o
 -12   5  12      124.03      119.21      7.40 o
 -11   5  12       68.69       73.31      6.09 o
 -10   5  12        8.89        2.64      3.59 o
  -9   5  12       60.25       60.96      3.68 o
  -8   5  12       11.23        9.79      2.71 o
  -7   5  12      727.75      672.87      8.16 o
  -6   5  12      146.31      140.53      3.87 o
  -5   5  12      660.00      748.57      8.35 o
  -4   5  12      853.06      867.41      8.85 o
  -3   5  12     4255.54     4499.67     33.75 o
  -2   5  12      868.60      836.59      8.48 o
  -1   5  12      758.88      751.75      6.73 o
   0   5  12      475.29      497.87      5.24 o
   1   5  12       75.92       50.13      2.57 o
   2   5  12       12.55       13.20      1.71 o
   3   5  12      969.52      957.36      8.55 o
   4   5  12        2.65        3.16      1.92 o
   5   5  12      509.19      497.60      6.11 o
   6   5  12      908.16      880.12     11.14 o
   7   5  12      181.84      167.99      4.55 o
   8   5  12        2.70        3.26      2.97 o
   9   5  12        6.36        6.48      4.19 o
  10   5  12       33.84       36.55      4.93 o
  11   5  12        1.13       -3.50      4.54 o
  12   5  12      156.17      158.66     12.73 o
  13   5  12       91.85       86.75      8.22 o
  14   5  12       26.90       34.26      8.90 o
  15   5  12      139.69      190.85     13.05 o
 -17   6  12       67.25       90.15     15.12 o
 -16   6  12       30.17       43.38      9.65 o
 -15   6  12       78.41       97.28     10.66 o
 -14   6  12        0.32        3.08      6.04 o
 -13   6  12       65.37       65.60      6.60 o
 -12   6  12        9.25        9.64      5.18 o
 -11   6  12        5.92       -0.92      4.36 o
 -10   6  12        0.31       -6.11      4.31 o
  -9   6  12       15.03       16.16      4.14 o
  -8   6  12      526.18      503.61      6.57 o
  -7   6  12      387.70      391.98      6.09 o
  -6   6  12        8.91        5.12      2.11 o
  -5   6  12       76.73       91.87      3.11 o
  -4   6  12      295.02      283.64      4.91 o
  -3   6  12      114.95      119.49      3.70 o
  -2   6  12      190.95      201.61      3.54 o
  -1   6  12      533.25      500.50      5.50 o
   0   6  12       28.12       26.70      2.29 o
   1   6  12       80.43       90.43      2.96 o
   2   6  12      743.74      718.54      6.48 o
   3   6  12      551.79      543.96      5.59 o
   4   6  12        9.38        6.82      1.92 o
   5   6  12      338.10      302.04      4.78 o
   6   6  12      379.18      378.83      6.57 o
   7   6  12       47.39       45.04      3.70 o
   8   6  12       22.91       18.13      3.59 o
   9   6  12      430.46      387.75      9.45 o
  10   6  12      196.03      179.86      8.51 o
  11   6  12        0.33       -7.95      5.50 o
  12   6  12       37.35       56.91      7.42 o
  13   6  12       49.42       68.25     17.52 o
  14   6  12       16.54       15.72      8.45 o
  15   6  12       20.29       21.32      9.28 o
 -16   7  12        3.92       -3.89      8.46 o
 -15   7  12      136.09      141.29     21.90 o
 -14   7  12      294.44      283.98     11.11 o
 -13   7  12        0.63       -6.19      5.28 o
 -12   7  12      669.65      683.30     16.18 o
 -11   7  12      123.75      113.00      6.85 o
 -10   7  12        1.32       -2.56      3.46 o
  -9   7  12       29.02       18.58      4.60 o
  -8   7  12       32.30       38.03      2.85 o
  -7   7  12      202.82      180.87      4.47 o
  -6   7  12      351.42      369.88      7.50 o
  -5   7  12      154.43      148.54      3.88 o
  -4   7  12      206.04      191.32      4.17 o
  -3   7  12     1144.40     1178.97     10.22 o
  -2   7  12      446.53      419.16      4.79 o
  -1   7  12       57.50       30.93      2.55 o
   0   7  12      776.79      730.40      7.30 o
   1   7  12      125.23      115.22      3.07 o
   2   7  12      492.97      487.33      6.34 o
   3   7  12     1791.15     1683.23     12.78 o
   4   7  12      223.48      201.58      5.63 o
   5   7  12      317.34      280.98      6.09 o
   6   7  12      228.34      202.07      6.47 o
   7   7  12        0.13       -1.82      3.30 o
   8   7  12       24.77       14.30      4.10 o
   9   7  12       54.52       40.45      5.85 o
  10   7  12        8.94       -5.69      6.26 o
  11   7  12       17.91       24.53      9.71 o
  12   7  12      331.77      362.05     20.37 o
  13   7  12       56.40       61.82      8.00 o
  14   7  12      260.96      281.92     15.15 o
  15   7  12        0.30        1.23      8.61 o
 -16   8  12       20.43       28.34     18.66 o
 -15   8  12       22.24       42.16      8.75 o
 -14   8  12      126.05      122.04     10.32 o
 -13   8  12       21.98       24.35      7.72 o
 -12   8  12        0.86        3.80      5.05 o
 -11   8  12        0.93        0.47      7.17 o
 -10   8  12        2.72        3.87      3.58 o
  -9   8  12      116.10       95.99      4.79 o
  -8   8  12      572.37      573.81      7.74 o
  -7   8  12       63.70       61.98      3.89 o
  -6   8  12       76.31       77.94      3.11 o
  -5   8  12        1.62        1.64      1.94 o
  -4   8  12      169.73      167.67      3.92 o
  -3   8  12      970.52      890.37      9.22 o
  -2   8  12       10.29        6.84      1.94 o
  -1   8  12      302.33      259.59      4.49 o
   0   8  12       13.54        9.12      1.99 o
   1   8  12      243.14      227.36      4.89 o
   2   8  12      962.82      979.21      9.96 o
   3   8  12     1186.23     1080.92     10.83 o
   4   8  12       40.56       35.89      3.13 o
   5   8  12      234.62      220.72      7.94 o
   6   8  12       21.46       13.61      3.16 o
   7   8  12      617.99      539.17     10.60 o
   8   8  12      195.98      196.47      7.39 o
   9   8  12       42.53       40.25      4.92 o
  10   8  12        5.75        4.14      5.47 o
  11   8  12      221.00      248.33     10.88 o
  12   8  12       71.41       69.87     19.37 o
  13   8  12      148.45      174.89     10.07 o
  14   8  12        0.12        4.19      8.18 o
  15   8  12       29.72       33.77      9.69 o
 -16   9  12       10.14        2.77      8.50 o
 -15   9  12      143.89      141.40     16.44 o
 -14   9  12      376.24      399.18     15.83 o
 -13   9  12       25.01       22.38      7.24 o
 -12   9  12      396.49      417.70     15.37 o
 -11   9  12       16.37       15.80      6.41 o
 -10   9  12        7.41        1.66      3.96 o
  -9   9  12       75.05       70.04      4.09 o
  -8   9  12       45.31       48.31      3.31 o
  -7   9  12      162.22      145.94      4.14 o
  -6   9  12       29.67       27.26      2.45 o
  -5   9  12       10.28       15.65      2.26 o
  -4   9  12       22.18       20.45      2.31 o
  -3   9  12       97.12       86.09      2.97 o
  -2   9  12     2446.31     2337.75     21.38 o
  -1   9  12      303.26      271.20      5.02 o
   0   9  12      159.99      141.65      3.83 o
   1   9  12     2773.69     2638.50     20.02 o
   2   9  12       91.17       92.16      4.16 o
   3   9  12       29.14       19.49      2.30 o
   4   9  12        0.40       -0.23      2.34 o
   5   9  12       99.02       82.84      5.47 o
   6   9  12       18.13       14.95      3.91 o
   7   9  12        5.47        2.85      3.88 o
   8   9  12       37.13       40.43      4.86 o
   9   9  12      285.07      269.92      8.83 o
  10   9  12       40.33       34.12      6.34 o
  11   9  12      132.07      122.73      8.32 o
  12   9  12      505.82      550.04     15.14 o
  13   9  12       16.46       19.17     10.24 o
  14   9  12      150.16      170.37     14.51 o
 -15  10  12       15.02       14.86      8.12 o
 -14  10  12       73.51       61.70      8.82 o
 -13  10  12        1.12       -1.34      6.82 o
 -12  10  12        3.56       -2.54      6.12 o
 -11  10  12      114.90      123.34      9.82 o
 -10  10  12       75.68       79.86      5.49 o
  -9  10  12       12.68        9.15      3.21 o
  -8  10  12        4.94        1.26      3.50 o
  -7  10  12        1.42       -4.16      2.77 o
  -6  10  12        0.65       -2.92      2.18 o
  -5  10  12      131.80      132.64      4.11 o
  -4  10  12       69.89       63.59      3.35 o
  -3  10  12      658.45      647.85      9.22 o
  -2  10  12      205.39      217.20      4.70 o
  -1  10  12     2442.71     2364.80     18.17 o
   0  10  12       26.41       19.72      3.09 o
   1  10  12      282.22      283.37      4.79 o
   2  10  12      144.63      127.65      3.65 o
   3  10  12      195.03      171.56      4.28 o
   4  10  12       28.37       27.10      2.93 o
   5  10  12      221.51      186.77      5.72 o
   6  10  12      114.38      104.40      5.53 o
   7  10  12        5.85       -0.21      4.91 o
   8  10  12      185.28      178.25      7.27 o
   9  10  12        0.01       -3.69      4.38 o
  10  10  12        6.88        9.18      5.83 o
  11  10  12      188.69      182.96     11.92 o
  12  10  12       36.61       34.86      8.09 o
  13  10  12       48.11       45.56      9.35 o
  14  10  12       29.75       34.18      9.34 o
 -15  11  12      135.50      147.80     13.35 o
 -14  11  12        6.65       12.34      7.60 o
 -13  11  12      178.95      186.67     11.10 o
 -12  11  12      281.75      301.62     33.16 o
 -11  11  12      146.86      146.78      8.29 o
 -10  11  12       42.87       52.23      5.07 o
  -9  11  12       14.82       15.29      5.36 o
  -8  11  12        2.43       -1.57      2.60 o
  -7  11  12      104.39      100.33      3.86 o
  -6  11  12       25.49       21.67      2.67 o
  -5  11  12        2.97       -0.05      2.23 o
  -4  11  12       22.41       25.39      2.46 o
  -3  11  12      261.52      250.40      5.43 o
  -2  11  12        1.37       -2.13      2.15 o
  -1  11  12     2032.27     2058.08     22.68 o
   0  11  12      114.68      110.28      3.32 o
   1  11  12      151.87      161.04      3.88 o
   2  11  12        7.72        9.05      2.21 o
   3  11  12       45.33       50.23      2.85 o
   4  11  12       11.24       13.14      2.72 o
   5  11  12        0.95       -1.90      3.02 o
   6  11  12        0.15       -4.08      3.74 o
   7  11  12       16.06        7.40      4.67 o
   8  11  12       27.36       20.18      4.72 o
   9  11  12      331.80      315.18      9.52 o
  10  11  12       83.85       98.69      7.99 o
  11  11  12      226.24      253.80     15.37 o
  12  11  12        1.74        2.30      6.51 o
  13  11  12        7.44        4.40      7.78 o
 -14  12  12        1.30        3.24     10.31 o
 -13  12  12        6.56        8.34      7.04 o
 -12  12  12        2.38       13.51      8.30 o
 -11  12  12       16.30       26.37      4.94 o
 -10  12  12       48.20       59.02      5.29 o
  -9  12  12      451.85      466.37      8.68 o
  -8  12  12        0.24       -2.99      2.81 o
  -7  12  12        0.02       -0.53      2.48 o
  -6  12  12        0.27        1.46      2.34 o
  -5  12  12       74.15       62.68      3.05 o
  -4  12  12      697.79      694.75      8.10 o
  -3  12  12      146.55      146.72      4.53 o
  -2  12  12        9.90       10.57      2.40 o
  -1  12  12        0.11       -2.79      1.86 o
   0  12  12       63.06       68.87      2.80 o
   1  12  12      127.36      120.22      3.57 o
   2  12  12       14.00       11.47      2.29 o
   3  12  12      146.08      145.55      4.12 o
   4  12  12       56.19       53.05      3.49 o
   5  12  12       83.08       89.66      4.57 o
   6  12  12      115.23      105.61      5.84 o
   7  12  12      117.25      114.81      6.63 o
   8  12  12       49.35       47.48      5.31 o
   9  12  12        4.42       -6.22      6.25 o
  10  12  12       45.31       40.16      6.64 o
  11  12  12      168.11      190.64      9.76 o
  12  12  12        5.58        9.50      7.97 o
  13  12  12       10.20       13.47      8.57 o
 -14  13  12       36.26       43.71      9.16 o
 -13  13  12       28.63       38.63     10.07 o
 -12  13  12        3.58       11.65      6.87 o
 -11  13  12      512.36      519.53     11.82 o
 -10  13  12      202.69      217.29     11.51 o
  -9  13  12      122.08      128.56      5.18 o
  -8  13  12        1.40        2.71      3.08 o
  -7  13  12        0.01       -3.60      2.50 o
  -6  13  12       26.82       32.29      2.87 o
  -5  13  12       41.64       49.20      4.97 o
  -4  13  12      104.19      109.97      3.55 o
  -3  13  12      204.43      196.28      5.06 o
  -2  13  12      127.39      124.20      3.44 o
  -1  13  12      477.36      455.20      8.01 o
   0  13  12      329.27      324.19      5.19 o
   1  13  12     1225.54     1234.14     11.40 o
   2  13  12       28.25       26.24      2.53 o
   3  13  12      333.22      337.98      5.72 o
   4  13  12        1.46       -3.04      2.67 o
   5  13  12        8.78        6.87      3.59 o
   6  13  12       38.22       45.67      4.99 o
   7  13  12      366.23      368.94     15.29 o
   8  13  12        0.18       -5.31      6.46 o
   9  13  12      491.92      493.02     16.17 o
  10  13  12       46.07       49.50      6.87 o
  11  13  12       16.16       19.13      6.86 o
  12  13  12       49.20       47.89      8.95 o
 -13  14  12        8.75        6.16      9.12 o
 -12  14  12       39.98       40.73      6.52 o
 -11  14  12        1.32       -6.46      4.31 o
 -10  14  12       98.11      107.16      5.06 o
  -9  14  12        1.02        2.41      3.27 o
  -8  14  12      231.14      242.34      6.18 o
  -7  14  12       44.19       47.30      4.80 o
  -6  14  12      283.78      267.99      5.27 o
  -5  14  12       30.46       29.03      2.58 o
  -4  14  12        6.62        2.99      2.15 o
  -3  14  12       85.89       81.51      3.60 o
  -2  14  12       33.26       31.36      3.04 o
  -1  14  12       72.84       68.80      2.97 o
   0  14  12       22.33       18.33      2.39 o
   1  14  12       67.71       72.65      3.11 o
   2  14  12      589.13      580.08      7.31 o
   3  14  12      107.37      102.84      3.92 o
   4  14  12      242.92      250.61      6.32 o
   5  14  12      194.98      225.06      8.21 o
   6  14  12       48.25       66.68      6.19 o
   7  14  12      220.93      202.31      8.96 o
   8  14  12       27.60       45.49      6.53 o
   9  14  12       23.61       25.33      6.22 o
  10  14  12      168.54      165.12      9.25 o
  11  14  12        3.59       -3.35      7.48 o
 -12  15  12        0.38       -3.60      5.70 o
 -11  15  12      253.99      267.47     11.22 o
 -10  15  12        3.79        3.20      4.01 o
  -9  15  12      151.71      169.12      6.57 o
  -8  15  12       70.03       75.80      5.89 o
  -7  15  12        7.07        6.44      3.27 o
  -6  15  12       15.38        8.65      3.10 o
  -5  15  12        1.41       -1.67      2.72 o
  -4  15  12       66.09       65.87      3.44 o
  -3  15  12      304.84      311.44      7.81 o
  -2  15  12      154.02      147.03      9.60 o
  -1  15  12      900.10      887.86      9.42 o
   0  15  12      402.50      418.77      6.21 o
   1  15  12      216.58      215.68      4.92 o
   2  15  12       82.78       72.13      3.70 o
   3  15  12       43.98       58.26      3.41 o
   4  15  12        0.10       -4.23      3.07 o
   5  15  12        0.06        1.16      3.85 o
   6  15  12        1.14        0.16      4.93 o
   7  15  12       21.10       24.94      5.70 o
   8  15  12      108.98      130.80      8.00 o
   9  15  12      375.39      415.75     13.65 o
  10  15  12       72.78       91.56      9.36 o
  11  15  12       65.05       66.24     12.29 o
 -11  16  12       82.89       83.16     10.52 o
 -10  16  12       42.42       50.29      8.72 o
  -9  16  12        1.88       -5.23      3.49 o
  -8  16  12       51.22       62.32      4.71 o
  -7  16  12       48.75       51.75      4.31 o
  -6  16  12       11.29       15.86      3.23 o
  -5  16  12      399.55      365.41      7.40 o
  -4  16  12       11.59       10.05      2.89 o
  -3  16  12        0.09        5.86      4.81 o
  -2  16  12       14.96       13.74      2.82 o
  -1  16  12       77.63       80.41      5.23 o
   0  16  12       37.87       41.12      3.22 o
   1  16  12      100.79      101.50      3.70 o
   2  16  12      152.89      158.82      4.60 o
   3  16  12       36.95       28.42      3.11 o
   4  16  12        2.03       -3.25      3.59 o
   5  16  12       19.29       13.85      5.15 o
   6  16  12       47.36       43.12      6.03 o
   7  16  12       76.85       66.95      6.75 o
   8  16  12       24.60       28.65      6.27 o
   9  16  12       36.56       23.03      7.39 o
  10  16  12      161.29      170.06     10.89 o
 -10  17  12       44.15       61.36      5.12 o
  -9  17  12        3.05        1.47      3.77 o
  -8  17  12       55.89       59.60      4.50 o
  -7  17  12       28.85       21.10      3.49 o
  -6  17  12      245.14      251.11      9.77 o
  -5  17  12        0.83       -4.79      5.60 o
  -4  17  12       34.17       36.61      6.38 o
  -3  17  12       19.51       22.71      4.15 o
  -2  17  12       34.30       42.40      3.46 o
  -1  17  12       76.56       75.77      4.25 o
   0  17  12        6.63        5.84      3.06 o
   1  17  12      108.25       93.94      4.47 o
   2  17  12       72.13       65.50      5.37 o
   3  17  12      206.37      214.75      7.70 o
   4  17  12       19.88       24.69      4.21 o
   5  17  12        5.38        5.27      5.00 o
   6  17  12       39.17       39.59      6.13 o
   7  17  12       29.66       32.82      6.15 o
   8  17  12      177.49      190.54     10.56 o
   9  17  12        4.93       12.67      7.06 o
  -9  18  12       29.40       31.26      4.36 o
  -8  18  12       17.81       16.46      3.88 o
  -7  18  12       75.36       61.84      4.32 o
  -6  18  12        0.58       -4.32      2.96 o
  -5  18  12        8.59        8.56      4.13 o
  -4  18  12       19.31       24.26      3.54 o
  -3  18  12        3.68        0.42      3.80 o
  -2  18  12       15.94       17.80      3.20 o
  -1  18  12       71.66       71.79      5.06 o
   0  18  12      143.47      147.37      5.64 o
   1  18  12      232.86      232.56      6.86 o
   2  18  12        8.35        9.47      3.70 o
   3  18  12       59.72       67.67      6.75 o
   4  18  12      113.34      122.11      7.28 o
   5  18  12        0.46       -0.91      5.10 o
   6  18  12       23.51       18.70      5.77 o
   7  18  12       31.64       35.14      9.86 o
  -7  19  12        2.12        7.99      5.26 o
  -6  19  12       87.29       88.90      4.52 o
  -5  19  12       17.77       17.39      3.65 o
  -4  19  12        4.21        3.66      4.02 o
  -3  19  12        0.05       -2.60      4.85 o
  -2  19  12       53.26       58.08      3.80 o
  -1  19  12        0.29       -2.50      3.84 o
   0  19  12       14.77       17.04      3.53 o
   1  19  12       49.34       49.39      4.33 o
   2  19  12      164.93      177.24      6.72 o
   3  19  12       62.17       86.35      6.90 o
   4  19  12        0.01       -4.12      5.03 o
   5  19  12        3.30        7.57      5.81 o
   6  19  12       27.21       18.61      6.47 o
  -5  20  12        0.00        2.23      3.02 o
  -4  20  12        8.88        5.78      3.04 o
  -3  20  12        0.81       -4.85      6.94 o
  -2  20  12       58.35       65.54      5.47 o
  -1  20  12        0.05       -2.90      4.13 o
   0  20  12       41.74       46.58      4.23 o
   1  20  12        8.30        5.06      3.72 o
   2  20  12      284.30      295.61     19.64 o
   3  20  12       93.16       91.88      9.12 o
 -17   1  13       17.17       10.97      9.30 o
 -16   1  13       36.43       36.80      9.33 o
 -15   1  13       17.24        7.45     16.27 o
 -14   1  13        0.08       -6.44      6.65 o
 -13   1  13       51.89       42.40      7.71 o
 -12   1  13        0.36       -2.96      4.95 o
 -11   1  13       53.44       48.26      7.91 o
 -10   1  13       26.76       32.20      4.03 o
  -9   1  13       11.19        6.13      3.44 o
  -8   1  13       62.96       59.47      4.23 o
  -7   1  13      709.19      711.41     14.19 o
  -6   1  13      828.58      848.41     12.16 o
  -5   1  13      406.13      425.92      6.92 o
  -4   1  13        0.12        0.88      2.21 o
  -3   1  13      452.82      485.34      7.06 o
  -2   1  13      133.44      124.08      4.04 o
  -1   1  13     1193.48     1260.28     13.05 o
   0   1  13      243.10      285.79      4.97 o
   1   1  13       28.83       31.53      2.14 o
   2   1  13        1.85        2.81      1.94 o
   3   1  13      323.89      281.20      4.62 o
   4   1  13      258.16      255.64      5.35 o
   5   1  13       43.93       38.54      3.06 o
   6   1  13       29.23       30.60      3.04 o
   7   1  13       11.94       11.55      2.76 o
   8   1  13        7.40        1.64      3.10 o
   9   1  13       80.28       76.50      4.27 o
  10   1  13       51.48       48.82      4.61 o
  11   1  13        6.93       -1.53      3.73 o
  12   1  13       56.41       67.22      5.43 o
  13   1  13      133.77      158.63      9.33 o
  14   1  13        0.19       -2.33      6.28 o
  15   1  13       16.85        8.77      8.63 o
 -17   2  13        1.90        6.93      8.83 o
 -16   2  13      164.07      179.81     24.33 o
 -15   2  13        4.77      -11.24      7.49 o
 -14   2  13       17.63       13.46      9.53 o
 -13   2  13        3.91       -2.44      5.27 o
 -12   2  13      384.01      396.29     11.61 o
 -11   2  13      116.71      108.26      6.72 o
 -10   2  13       97.40       93.23      6.09 o
  -9   2  13      155.08      151.20      5.77 o
  -8   2  13      331.23      338.84      6.79 o
  -7   2  13     3368.21     3373.82     34.43 o
  -6   2  13     1304.27     1334.96     14.22 o
  -5   2  13     2805.59     2728.24     24.67 o
  -4   2  13       32.72       34.85      2.35 o
  -3   2  13      958.85      845.37      8.85 o
  -2   2  13      295.64      286.17      4.82 o
  -1   2  13      428.96      403.92      5.67 o
   0   2  13      731.21      756.26      7.65 o
   1   2  13      848.08      978.54      8.77 o
   2   2  13      123.59      119.98      3.33 o
   3   2  13        0.61        4.01      2.10 o
   4   2  13      320.76      311.38      5.78 o
   5   2  13      379.50      340.69      6.17 o
   6   2  13      372.96      326.69      6.39 o
   7   2  13     1081.91     1001.73     10.79 o
   8   2  13        1.34       -1.66      3.18 o
   9   2  13        0.02       -1.45      3.16 o
  10   2  13        0.07        0.05      3.33 o
  11   2  13       35.22       39.05      4.24 o
  12   2  13       11.12        6.92      5.24 o
  13   2  13       10.30       18.41      5.77 o
  14   2  13       11.87        6.67      6.59 o
  15   2  13       13.66        9.00      7.13 o
 -17   3  13       39.03       47.13     15.45 o
 -16   3  13       12.70        4.53      9.57 o
 -15   3  13       90.70       88.69     14.01 o
 -14   3  13        5.46       -5.58      5.62 o
 -13   3  13        3.13        2.90      8.46 o
 -12   3  13      212.05      218.16      9.49 o
 -11   3  13      182.23      209.01     10.31 o
 -10   3  13      245.14      220.46      8.71 o
  -9   3  13       57.05       51.35      5.22 o
  -8   3  13      180.89      173.24      5.84 o
  -7   3  13      182.97      186.66      5.28 o
  -6   3  13      356.36      375.72      6.72 o
  -5   3  13      115.38      128.67      4.14 o
  -4   3  13      798.92      847.13     10.04 o
  -3   3  13      311.45      338.47      5.25 o
  -2   3  13      232.05      245.57      4.45 o
  -1   3  13       41.60       31.32      2.04 o
   0   3  13       81.25       88.59      2.67 o
   1   3  13       20.20       11.17      1.73 o
   2   3  13      115.84      111.30      3.03 o
   3   3  13     1096.36      999.10     11.62 o
   4   3  13     1277.67     1240.39     11.61 o
   5   3  13      244.81      240.72      5.43 o
   6   3  13       84.33       81.77      3.42 o
   7   3  13        5.23        1.54      2.48 o
   8   3  13        8.55        5.60      3.12 o
   9   3  13        0.00        0.53      3.17 o
  10   3  13        9.09        9.54      3.48 o
  11   3  13      259.13      252.88      9.00 o
  12   3  13      269.86      263.83      9.52 o
  13   3  13        5.41        0.53      5.31 o
  14   3  13       27.94       29.50      7.29 o
  15   3  13        2.81      -11.75      8.27 o
 -17   4  13       78.53       86.38     11.36 o
 -16   4  13        3.63       -0.97      8.19 o
 -15   4  13       74.54       87.87      7.94 o
 -14   4  13       65.51       45.79      6.84 o
 -13   4  13      310.64      362.89     12.11 o
 -12   4  13       45.34       38.17      6.01 o
 -11   4  13        0.00        2.09      4.80 o
 -10   4  13      403.41      410.13     10.88 o
  -9   4  13        4.84        4.11      4.14 o
  -8   4  13      245.57      221.88      6.45 o
  -7   4  13     1182.73     1161.37     13.20 o
  -6   4  13      312.17      312.77      6.02 o
  -5   4  13    11585.61    11485.11     82.37 o
  -4   4  13       24.87       31.17      2.39 o
  -3   4  13     2204.20     2066.61     17.32 o
  -2   4  13      133.85      128.32      3.67 o
  -1   4  13     1016.59      957.61      8.85 o
   0   4  13       43.40       39.52      2.15 o
   1   4  13      494.71      477.29      5.48 o
   2   4  13      729.41      712.68      7.17 o
   3   4  13     4220.03     4142.49     28.24 o
   4   4  13       60.01       68.65      3.02 o
   5   4  13      375.26      367.47      8.06 o
   6   4  13      127.88      131.48      4.06 o
   7   4  13      527.30      500.48      8.20 o
   8   4  13       31.40       26.31      3.80 o
   9   4  13      173.30      162.52      6.02 o
  10   4  13       51.72       54.62      8.73 o
  11   4  13       41.41       32.06      5.31 o
  12   4  13       84.09       94.92      6.82 o
  13   4  13        0.00       -4.64      5.22 o
  14   4  13        4.66        3.29      8.07 o
  15   4  13        0.03       -8.30      8.46 o
 -17   5  13        0.01       16.94      9.20 o
 -16   5  13       27.52       41.00      9.27 o
 -15   5  13        7.61        7.65      6.51 o
 -14   5  13      136.39      148.36      9.31 o
 -13   5  13       71.49       72.00      7.05 o
 -12   5  13      101.92       90.07      8.52 o
 -11   5  13       39.54       40.39      5.64 o
 -10   5  13      126.25      123.05      6.84 o
  -9   5  13        4.57        3.28      4.17 o
  -8   5  13       85.94       95.96      4.59 o
  -7   5  13        0.49       -0.35      2.78 o
  -6   5  13      236.16      218.87      4.74 o
  -5   5  13       22.80       34.37      2.81 o
  -4   5  13      114.36      101.46      4.88 o
  -3   5  13     1699.61     1611.86     14.16 o
  -2   5  13       20.88       24.38      2.32 o
  -1   5  13      428.37      426.92      5.37 o
   0   5  13       55.13       45.55      2.25 o
   1   5  13      449.90      434.23      5.29 o
   2   5  13        5.49        4.65      1.91 o
   3   5  13        4.84        5.61      1.95 o
   4   5  13     1299.04     1261.78     11.74 o
   5   5  13        4.67        0.06      2.29 o
   6   5  13       71.36       71.23      3.26 o
   7   5  13      104.74      100.02      5.33 o
   8   5  13      251.40      236.92      7.83 o
   9   5  13        0.10        2.93      4.21 o
  10   5  13      171.06      170.18      7.26 o
  11   5  13      135.97      147.10      8.71 o
  12   5  13      134.98      127.16      8.66 o
  13   5  13        1.72       -2.86      6.45 o
  14   5  13        1.26       -4.97      7.80 o
  15   5  13        0.02        7.38      8.72 o
 -16   6  13        0.05       -6.21      6.53 o
 -15   6  13       34.31       30.16      7.04 o
 -14   6  13      218.61      234.68     10.61 o
 -13   6  13        1.35        7.22      7.88 o
 -12   6  13       43.06       36.73      5.96 o
 -11   6  13      463.85      455.83     11.93 o
 -10   6  13        4.89       -1.15      4.33 o
  -9   6  13      251.76      220.33      6.74 o
  -8   6  13      872.67      837.91     12.75 o
  -7   6  13      120.97      112.28      4.19 o
  -6   6  13      365.05      402.34      6.21 o
  -5   6  13      138.23      116.14      3.65 o
  -4   6  13      272.72      251.62      4.85 o
  -3   6  13     1420.55     1337.05     13.44 o
  -2   6  13      185.03      162.82      3.79 o
  -1   6  13     1151.04     1099.07     10.62 o
   0   6  13       68.95       65.77      2.51 o
   1   6  13     1004.96     1021.06      9.62 o
   2   6  13      986.71      970.99      8.73 o
   3   6  13     2195.68     2108.94     15.82 o
   4   6  13       11.45       14.55      2.68 o
   5   6  13      236.59      211.76      5.27 o
   6   6  13      196.85      182.32      5.16 o
   7   6  13       11.33       12.26      3.36 o
   8   6  13       26.24       32.43      5.48 o
   9   6  13      302.57      306.09     10.63 o
  10   6  13       95.34      102.72      7.30 o
  11   6  13      114.51      107.62      8.00 o
  12   6  13       20.90       22.30      6.72 o
  13   6  13       41.12       51.54      7.92 o
  14   6  13        7.42        8.30      8.60 o
  15   6  13       19.13       18.34      9.23 o
 -16   7  13       32.99       34.37      9.35 o
 -15   7  13        0.36        7.38      7.77 o
 -14   7  13        0.10        1.91      5.99 o
 -13   7  13       47.86       60.49      7.05 o
 -12   7  13        3.03       17.15      5.50 o
 -11   7  13        2.68        1.45      4.90 o
 -10   7  13        1.25        4.21      4.74 o
  -9   7  13      166.00      151.85      5.76 o
  -8   7  13      203.43      205.22      5.77 o
  -7   7  13       73.70       71.28      3.26 o
  -6   7  13       69.81       69.13      3.07 o
  -5   7  13       16.13       16.48      2.30 o
  -4   7  13      279.93      248.05      4.82 o
  -3   7  13       92.92       90.40      3.43 o
  -2   7  13      115.68      115.50      4.12 o
  -1   7  13      350.69      294.79      4.68 o
   0   7  13      176.19      160.76      3.98 o
   1   7  13      727.85      699.23      8.08 o
   2   7  13       98.04      101.61      3.13 o
   3   7  13      323.50      370.72      6.10 o
   4   7  13       72.10       65.59      3.73 o
   5   7  13       26.26       19.97      4.63 o
   6   7  13      164.29      145.68      5.83 o
   7   7  13       91.21       92.29      5.20 o
   8   7  13        0.11       -4.63      4.97 o
   9   7  13        9.94        9.55      6.20 o
  10   7  13       98.50       89.23      6.11 o
  11   7  13        1.15       -1.92      5.98 o
  12   7  13       23.45       24.25      6.93 o
  13   7  13       16.97        7.08      7.20 o
  14   7  13        6.10        0.51      8.45 o
 -16   8  13        1.53        8.34      8.85 o
 -15   8  13       18.07       15.51      8.55 o
 -14   8  13       19.58       15.83      7.74 o
 -13   8  13      702.10      709.21     32.96 o
 -12   8  13       21.31       24.13      5.69 o
 -11   8  13      404.68      427.12     11.69 o
 -10   8  13       53.37       54.94      4.68 o
  -9   8  13        7.53       -0.44      3.54 o
  -8   8  13       97.94       98.00      3.77 o
  -7   8  13      263.53      253.57      5.25 o
  -6   8  13      145.25      146.23      4.09 o
  -5   8  13       52.15       53.75      3.14 o
  -4   8  13        3.47        3.98      2.16 o
  -3   8  13      650.79      579.24      7.22 o
  -2   8  13       22.92       15.22      2.33 o
  -1   8  13     4041.35     3852.57     28.12 o
   0   8  13        0.87       -1.54      2.29 o
   1   8  13     2339.03     2354.00     21.97 o
   2   8  13      200.12      222.20      5.30 o
   3   8  13      142.46      128.96      6.47 o
   4   8  13      173.53      166.49      5.74 o
   5   8  13       84.50       74.34      5.92 o
   6   8  13      164.40      142.02      7.08 o
   7   8  13       85.78       85.86      5.97 o
   8   8  13      184.19      188.70      7.40 o
   9   8  13       66.40       65.68      5.56 o
  10   8  13       20.45        0.54      5.69 o
[truncated: 237,556 more chars]
